# Supplementary material for: Variation in plastid genomes in the gynodioecious species Silene vulgaris
Source: BMC Plant Biol. 2019 Dec 19;19:568. doi: 10.1186/s12870-019-2193-0 (PMC6921581; doi:10.1186/s12870-019-2193-0)
Supplement: Supplementary file 1 — Additional file 1. Numerical tables. Data Set S1. Simple sequence repeats in plastid genomes of S. vulgaris. Data Set S2. Substitution rates in plastid genes of S. vulgaris. Data Set S3. KaKs matrices. Data Set S4. Gene coverage of plastid genes of S. vulgaris. Data Set S5. Antisense transcript coverage in plastid genomes of S. vulgaris. Data Set S6. Editing rates in plastid genomes of S. vulgaris. Data Set S7. psbZ editing extent [file 12870_2019_2193_MOESM1_ESM.xlsx]

## Sheet: Data Set 1 SSRs
SSR in cp genomes of S. vulgaris
				KRA genome
region	CDS	SSR	size	start	end	mono	di	tri	tetra	penta	KRA	KOV	ZE2	SD2	D11	VS1	Note
intergenic	-	(A)7	7	91	97	x					+	6	6	6	+	+
intergenic	-	(T)7	7	169	175	x					+	+	+	+	+	+
intergenic	-	(A)7	7	213	219	x					+	+	+	6	+	6
intergenic	-	(A)7	7	232	238	x					+	+	+	+	+	8
intergenic	-	(A)6	6	240	245	x					+	7	7	7	7	10
intergenic	-	(T)6	6	301	306	x					+	+	+	+	+	+
intergenic	-	(A)8	8	330	337	x					+	9	14	12	+	+
intergenic	-	(A)6	6	355	360	x					+	+	+	+	+	+
trnK-UUU intron	-	(T)7	7	1862	1868	x					+	+	+	+	+	+
matK gene	+	(T)6	6	2018	2023	x					+	+	+	+	+	+
matK gene	+	(A)6	6	2096	2101	x					+	+	+	+	+	+
matK gene	+	(T)8	8	2181	2188	x					+	+	+	+	+	+
matK gene	+	(A)6	6	2711	2716	x					+	+	+	+	+	+
matK gene	+	(A)6	6	2776	2781	x					+	+	+	+	+	+
matK gene	+	(A)7	7	2848	2854	x					+	+	+	+	+	+
matK gene	+	(T)7	7	2866	2872	x					+	+	+	+	+	+
matK gene	+	(A)7	7	2878	2884	x					-	-	+	+	-	-
matK gene	+	(A)6	6	3044	3049	x					+	+	+	+	+	+
matK gene	+	(A)6	6	3060	3065	x					+	+	+	+	+	+
matK gene	+	(T)6	6	3093	3098	x					+	+	+	+	+	+
matK gene	+	(A)6	6	3357	3362	x					+	+	+	+	+	+
matK gene	+	(A)7	7	3387	3393	x					-	-	-	-	-	+
trnK-UUU intron	-	(A)10	10	3471	3487	x					+	9	+	+	9	9
trnK-UUU intron	-	(G)6	6	3387	3393	x					+	+	+	+	+	+
trnK-UUU intron	-	(T)12	12	3537	3548	x					+	9	9	9	+	9
trnK-UUU intron	-	(T)6	6	3583	3588	x					+	+	+	+	+	+
trnK-UUU intron	-	(T)7	7	3597	3603	x					+	+	+	+	+	+
trnK-UUU intron	-	(T)6	6	3646	3651	x					+	+	+	+	+	+
trnK-UUU intron	-	(A)6	6	3764	3769	x					+	+	+	+	+	+
trnK-UUU intron	-	(T)7	7	3815	3821	x					+	+	+	+	+	+
trnK-UUU intron	-	(T)6	6	4040	4045	x					+	+	+	+	+	+
intergenic	-	(T)6	6	4270	4275	x					+	+	+	+	+	+
intergenic	-	(A)6	6	4303	4308	x					-	-	-	-	-	+
intergenic	-	(T)6	6	4310	4315	x					+	+	+	+	+	-
intergenic	-	(A)6	6	4349	4354	x					+	+	+	+	+	+
intergenic	-	(T)7	7	4363	4369	x					+	+	+	+	+	+
intergenic	-	(A)10	10	4420	4428	x					-	-	-	+	+	-	start pos does not exist in KRA
intergenic	-	(T)6	6	4453	4458	x					+	+	+	+	+	+
intergenic	-	(A)8	8	4607	4614	x					+	7	7	7	+	7
intergenic	-	(A)6	6	4625	4630	x					+	+	+	+	+	-
intergenic	-	(A)8	8	4670	4677	x					+	+	+	+	+	+
rps16 exon 2	+	(T)6	6	4827	4832	x					+	+	+	+	+	+
rps16 intron	-	(C)6	6	4934	4939	x					+	+	+	+	+	+
rps16 intron	-	(A)6	6	4980	4985	x					+	+	+	+	+	+
rps16 intron	-	(A)8	8	4991	4998	x					+	+	+	+	+	+
rps16 intron	-	(A)7	7	5021	5027	x					+	+	+	+	+	+
rps16 intron	-	(A)7	7	5089	5095	x					+	+	+	+	+	+
rps16 intron	-	(A)6	6	5101	5106	x					+	+	+	+	+	+
rps16 intron	-	(T)6	6	5311	5316	x					+	+	+	+	+	+
rps16 intron	-	(A)6	6	5361	5366	x					+	+	+	+	+	+
rps16 intron	-	(AT)4	8	5440	5447		x				+	+	+	+	+	+
rps16 intron	-	(A)7	7	5695	5701	x					+	+	+	+	+	+
intergenic	-	(T)6	6	5959	5964	x					+	+	+	+	+	+
intergenic	-	(T)6	6	5975	5980	x					+	+	+	+	+	+
intergenic	-	(T)8	8	5985	5992	x					+	+	+	+	+	+
intergenic	-	(T)6	6	6004	6009	x					+	+	+	+	+	+
intergenic	-	(TA)10	10	6124	6137		x				-	-	-	-	+	-	end pos not in KRA as insert in D11
intergenic	-	(AT)4	8	6138	6145		x				+	6	6	6	10	5
intergenic	-	(A)9	9	6161	6169	x					+	+	+	+	+	8
intergenic	-	(A)6	6	6190	6195	x					+	+	+	+	+	+
intergenic	-	(T)6	6	6229	6250	x					+	+	+	+	+	+
intergenic	-	(TATAT)3	15	6124	6137					x	+	+	+	+	+	+
intergenic	-	(T)6	6	6307	6312	x					+	+	+	+	+	+
intergenic	-	(T)7	7	6439	6445	x					+	+	+	+	+	+
intergenic	-	(A)6	6	6512	6517	x					+	+	+	+	+	+
intergenic	-	(A)6	6	6754	6759	x					+	+	+	+	+	+
intergenic	-	(A)6	6	6867	6872	x					+	+	+	+	+	+
intergenic	-	(A)6	6	6875	6887	x					+	+	+	+	+	+
intergenic	-	(T)7	7	6881	6887	x					+	+	+	+	+	+
intergenic	-	(T)7	7	6914	6920	x					+	+	+	+	+	+
psbK	+	(T)6	6	7021	7026	x					+	+	+	+	+	+
psbK	+	(T)8	8	7065	7072	x					+	+	+	+	+	+
intergenic	-	(T)8	8	7147	7154	x					+	9	9	9	+	+
intergenic	-	(A)7	7	7189	7195	x					+	+	+	+	+	+
intergenic	-	(T)10	10	7278	7287	x					+	+	9	9	12	11
intergenic	-	(ATA)5	15	7374	7388			x			+	7	+	7	+	+
intergenic	-	(T)6	6	7395	7400	x					+	+	+	+	+	+
intergenic	-	(TA)4	8	7411	7418		x				+	+	+	+	+	+
intergenic	-	(A)7	7	7463	7469	x					+	+	+	+	+	+
intergenic	-	(A)13	13	7512	7524	x					+	9	9	9	10	9
intergenic	-	(T)6	6	7660	7665	x					+	+	+	+	+	+
intergenic	-	(A)10	10	7710	7719	x					+	11	+	11	+	11
intergenic	-	(A)7	7	7732	7738	x					+	+	8	8	+	+
intergenic	-	(T)7	7	7899	7905	x					+	+	+	+	+	+
intergenic	-	(A)7	7	7909	7915	x					+	+	+	+	+	+
intergenic	-	(A)6	6	8076	8081	x					+	+	+	+	+	+
intergenic	-	(TA)4	8	8104	8105		x				-	-	+	-	-	-	insertion only in ZE2
intergenic	-	(TA)4	8	8115	8122		x				+	+	+	+	+	+
intergenic	-	(T)12	12	8190	8201	x					+	11	11	11	14	11
trnG-UCC intron	-	(T)6	6	8484	8489	x					+	+	+	+	+	+
trnG-UCC intron	-	(T)6	6	8586	8591	x					+	+	+	+	+	+
trnG-UCC intron	-	(A)6	6	8676	8681	x					+	+	+	+	+	+
trnG-UCC intron	-	(T)7	7	8778	8784	x					+	+	+	+	+	+
trnG-UCC intron	-	(T)7	7	8833	8839	x					+	+	+	+	+	+
intergenic	-	(T)6	6	9127	9132	x					+	+	+	+	+	+
intergenic	-	(A)6	6	9164	9169	x					+	+	+	+	+	+
intergenic	-	(T)6	6	9269	9274	x					+	+	+	+	+	+
intergenic	-	(T)7	7	9282	9288	x					+	+	+	+	+	+
intergenic	-	(T)8	8	9302	9318	x					+	+	+	+	+	+
intergenic	-	(AT)4	8	9311	9318		x				+	+	+	+	+	+
intergenic	-	(TA)4	8	9329	9326		x				-	-	-	-	+	-	First 4 bp in insert in D11 not existant in other S. vulgaris haplotypes
intergenic	-	(TA)4	8	9335	9342		x				+	+	+	+	+	+
atpA	+	(A)6	6	9991	9996	x					+	+	+	+	+	+
atpA	+	(A)6	6	10040	10045	x					+	+	+	+	+	+
intergenic	-	(T)6	6	10930	10935	x					+	+	+	+	+	+
intergenic	-	(A)7	7	10944	10950	x					+	+	+	+	+	+
atpF exon 2	+	(T)6	6	10984	10989	x					+	+	+	+	+	+
atpF exon 2	+	(T)6	6	11209	11214	x					+	+	+	+	+	+
atpF intron	-	(T)6	6	11451	11456	x					+	+	+	+	+	+
atpF intron	-	(T)7	7	11506	11512	x					+	+	+	+	+	+
atpF intron	-	(A)6	6	11613	11618	x					+	+	+	+	+	+
atpF intron	-	(T)7	7	11638	11644	x					+	+	+	+	+	8	atpF intron
atpF intron	-	(A)6	6	11655	11660	x					+	+	+	+	+	+
atpF intron	-	(T)7	7	11666	11672	x					+	+	+	+	+	+
atpF intron	-	(A)9	9	11713	11721	x					+	11	12	12	+	12
atpF intron	-	(T)7	7	11768	11774	x					+	+	+	+	+	+
atpF exon 1	+	(A)6	6	12065	12070	x					+	+	+	+	+	+
intergenic	-	(A)7	7	12221	12227	x					+	+	+	+	+	+
intergenic	-	(GGAA)3	12	12457	12468				x		+	+	+	+	+	+
intergenic	-	(A)6	6	12583	12588	x					+	+	+	+	+	+
intergenic	-	(AT)4	8	12627	12634		x				+	+	+	+	+	+
intergenic	-	(A)8	8	12913	12920	x					+	9	9	9	9	9
intergenic	-	(A)6	6	13059	13064	x					+	+	+	+	+	+
intergenic	-	(T)6	6	13073	13078	x					+	+	+	+	+	+
intergenic	-	(A)6	6	13283	13288	x					+	+	+	+	+	+
intergenic	-	(T)7	7	13366	13372	x					+	+	+	+	+	+
atpl	+	(T)7	7	13754	13760	x					+	+	+	+	+	+
intergenic	-	(T)7	7	14297	14303	x					+	+	+	+	+	+
rps2	+	(T)6	6	14935	14940	x					+	+	+	+	+	+
rps2	+	(A)6	6	15007	15012	x					+	+	+	+	+	+
intergenic	-	(T)6	6	15188	15193	x					+	+	+	+	+	+
intergenic	-	(A)6	6	15221	15226	x					+	+	+	+	+	+
intergenic	-	(T)6	6	15246	15251	x					+	+	+	+	+	+
intergenic	-	(T)9	9	15307	15315	x					+	+	+	+	+	10
intergenic	-	(AATT)3	12	15350	15361				x		+	+	+	+	+	+
intergenic	-	(A)9	9	15404	15412	x					+	+	+	+	+	11
intergenic	-	(C)6	6	15434	15439	x					+	+	+	+	+	+
rpoC2	+	(A)6	6	15476	15481	x					+	+	+	+	+	+
rpoC2	+	(T)6	6	15548	15553	x					+	+	+	+	+	+
rpoC2	+	(C)7	7	15646	15652	x					+	+	+	+	+	+
rpoC2	+	(A)7	7	15875	15881	x					+	+	+	+	+	+
rpoC2	+	(T)8	8	16071	16078	x					+	+	+	+	+	+
rpoC2	+	(T)8	8	16362	16369	x					+	+	+	+	+	+
rpoC2	+	(A)14	14	16623	16636	x					+	+	+	+	+	+
rpoC2	+	(T)6	6	16699	16704	x					+	+	+	+	+	+
rpoC2	+	(A)7	7	16878	16884	x					+	+	+	+	+	+
rpoC2	+	(A)6	6	16920	16932	x					+	+	+	+	+	+
rpoC2	+	(G)7	7	16926	16932	x					+	+	+	+	+	+
rpoC2	+	(T)6	6	17056	17061	x					+	+	+	+	+	+
rpoC2	+	(T)6	6	17327	17332	x					+	+	+	+	+	+
rpoC2	+	(AT)4	8	17410	17417		x				+	+	+	+	+	+
rpoC2	+	(A)6	6	17424	17429	x					+	+	+	+	+	+
rpoC2	+	(T)11	11	17444	17454	x					+	13	+	+	+	+
rpoC2	+	(A)8	8	17588	17595	x					+	+	+	+	+	+
rpoC2	+	(T)6	6	17662	17667	x					+	+	+	+	+	+
rpoC2	+	(T)6	6	17873	17878	x					+	+	+	+	+	+
rpoC2	+	(T)6	6	17903	17908	x					+	+	+	+	+	+
rpoC2	+	(T)6	6	17974	17979	x					+	+	+	+	+	+
rpoC2	+	(T)6	6	17986	17991	x					+	+	+	+	+	+
rpoC2	+	(AT)4	8	18814	18821		x				+	+	+	+	+	+
rpoC1 exon 2	+	(T)7	7	19857	19863	x					+	+	+	+	+	+
rpoC1 exon 2	+	(A)7	7	20048	20054	x					+	+	6	6	+	+
rpoC1 exon 2	+	(A)6	6	21061	21066	x					+	+	+	+	+	+
rpoC1 exon 2	+	(A)8	8	21255	21262	x					+	+	+	+	+	+
rpoC1 exon 2	+	(A)6	6	21319	21324	x					+	+	+	+	+	+
rpoC1 exon 2	+	(T)7	7	21330	21336	x					+	+	+	+	+	+
rpoC1 intron	-	(A)7	7	21463	21469	x					+	+	+	+	+	+
rpoC1 intron	-	(T)12	12	21559	21570	x					+	13	+	13	13	6
rpoC1 intron	-	(A)7	7	21636	21642	x					+	+	+	+	+	+
rpoC1 intron	-	(T)7	7	21808	21814	x					+	+	+	+	+	+
rpoC1 intron	-	(A)12	12	21848	21859	x					+	11	11	11	10	13
rpoC1 intron	-	(T)7	7	21866	21872	x					+	+	+	+	+	+
rpoC1 exon 1	+	(A)6	6	22122	22127	x					+	+	+	+	+	+
rpoB	+	(T)6	6	22566	22571	x					+	+	+	+	+	+
rpoB	+	(T)6	6	23368	23373	x					+	+	+	+	+	+
rpoB	+	(T)6	6	23789	23794	x					+	+	+	+	+	+
rpoB	+	(A)6	6	23958	23963	x					+	+	+	+	+	+
rpoB	+	(A)7	7	24344	24350	x					+	+	+	+	+	+
rpoB	+	(A)7	7	24637	24643	x					+	+	+	+	+	+
rpoB	+	(T)8	8	24994	25001	x					+	+	+	+	+	+
rpoB	+	(C)7	7	25038	25044	x					+	+	+	+	+	+
rpoB	+	(T)9	9	25099	25107	x					+	+	+	+	+	+
rpoB	+	(T)6	6	25449	25454	x					-	-	-	-	-	+
intergenic	-	(AT)4	8	25877	25884		x				+	+	+	+	+	+
intergenic	-	(T)7	7	26141	26147	x					+	8	8	8	8	8
intergenic	-	(T)6	6	26158	26163	x					+	+	+	+	+	+
intergenic	-	(A)6	6	26409	26414	x					+	+	+	+	+	-
intergenic	-	(T)6	6	26414	26419	x					-	-	-	-	-	+
intergenic	-	(T)6	6	26561	26566	x					+	+	+	+	+	+
intergenic	-	(G)6	6	26583	26588	x					+	+	+	+	+	+
intergenic	-	(A)7	7	26594	26600	x					+	+	+	+	+	+
intergenic	-	(T)8	8	26603	26610	x					+	+	+	+	+	+
intergenic	-	(T)6	6	26613	26618	x					+	+	+	+	+	+
intergenic	-	(A)7	7	26667	26673	x					+	+	+	+	+	+
intergenic	-	(AT)4	8	26681	26688		x				+	+	+	+	+	+
intergenic	-	(A)12	12	26775	26786	x					+	11	14	13	11	10
intergenic	-	(T)6	6	26908	26913	x					+	+	+	+	+	9
intergenic	-	(A)8	8	27048	27055	x					+	+	+	+	+	9
intergenic	-	(A)6	6	27084	27089	x					+	+	+	+	+	+
intergenic	-	(T)6	6	27126	27131	x					+	+	+	+	+	+
intergenic	-	(T)6	6	27145	27150	x					+	+	+	+	+	+
intergenic	-	(A)6	6	27182	27187	x					+	+	+	+	+	+
intergenic	-	(T)6	6	27438	27443	x					+	+	+	+	+	+
intergenic	-	(T)6	6	27495	27500	x					+	+	+	+	+	+
intergenic	-	(T)12	12	27539	27550	x					+	+	+	+	+	+
intergenic	-	(T)6	6	27763	27768	x					+	+	+	+	+	+
intergenic	-	(A)8	8	27778	27785	x					+	+	+	+	+	+
intergenic	-	(A)6	6	27806	27811	x					+	+	+	+	+	+
intergenic	-	(A)6	6	27825	27830	x					+	+	+	+	+	+
intergenic	-	(T)7	7	28068	28074	x					+	+	+	+	+	+
intergenic	-	(T)6	6	28253	28258	x					+	+	+	+	+	+
intergenic	-	(A)9	9	28269	28277	x					+	+	+	+	+	+
intergenic	-	(A)7	7	28390	28396	x					+	+	+	+	+	+
intergenic	-	(T)8	8	28421	28428	x					+	+	+	+	+	+
intergenic	-	(T)8	8	28433	28440	x					+	+	+	+	+	+
intergenic	-	(T)7	7	28452	28458	x					+	+	+	+	+	+
intergenic	-	(T)7	7	28489	28495	x					+	+	+	+	+	+
intergenic	-	(T)6	6	28532	28537	x					+	+	+	+	+	+
intergenic	-	(T)6	6	28658	28663	x					+	+	+	+	+	+
intergenic	-	(T)6	6	29229	29234	x					+	+	+	+	+	+
intergenic	-	(AT)4	8	29260	29267		x				+	+	+	+	+	+
intergenic	-	(T)7	7	29341	29347	x					+	+	+	+	+	+
intergenic	-	(T)7	7	29355	29361	x					+	+	+	+	+	+
intergenic	-	(A)7	7	29412	29418	x					+	+	+	+	+	+
intergenic	-	(T)7	7	29429	29435	x					+	+	+	+	+	+
intergenic	-	(A)8	8	29538	29545	x					+	+	+	+	+	+
intergenic	-	(TA)4	8	29615	29622		x				-	-	-	-	-	+
intergenic	-	(TA)4	8	29730	29737		x				+	+	+	+	+	+
intergenic	-	(AT)4	8	29745	29752		x				+	+	+	+	+	+
trnT-GGU	-	(T)6	6	29840	29845	x					+	+	+	+	+	+
intergenic	-	(A)7	7	29858	29864	x					+	+	+	+	+	+
intergenic	-	(T)7	7	30020	30026	x					+	+	+	+	+	+
intergenic	-	(A)6	6	30075	30080	x					+	+	+	+	+	+
intergenic	-	(T)7	7	30166	30172	x					+	+	+	+	+	+
intergenic	-	(A)6	6	30246	30251	x					+	+	+	+	+	+
intergenic	-	(A)8	8	30312	30319	x					+	+	+	+	+	+
intergenic	-	(T)6	6	30337	30342	x					+	+	+	+	+	+
intergenic	-	(A)6	6	30417	30422	x					+	+	+	+	+	+
intergenic	-	(T)9	9	30508	30516	x					+	+	+	+	+	+
intergenic	-	(A)7	7	30593	30599	x					+	+	+	+	+	+
intergenic	-	(A)7	7	30607	30613	x					+	+	+	+	+	+
intergenic	-	(T)6	6	30718	30723	x					+	+	+	+	+	+
intergenic	-	(A)6	6	30860	30865	x					+	+	+	+	+	+
intergenic	-	(A)6	6	30869	30874	x					+	+	+	+	+	+
intergenic	-	(A)7	7	30880	30886	x					+	+	+	+	+	+
psbD	+	(T)6	6	31513	31518	x					+	+	+	+	+	+
psbC	+	(G)6	6	32259	32264	x					+	+	+	+	+	+
psbC	+	(G)7	7	32546	32552	x					+	-	+	+	+	+
psbC	+	(G)6	6	32672	32677	x					+	+	+	+	+	+
psbC	+	(T)6	6	32917	32922	x					+	+	+	+	+	+
psbC	+	(A)6	6	33110	33115	x					+	+	+	+	+	+
intergenic	-	(T)15	15	33493	33507	x					+	14	14	14	12	14
intergenic	-	(A)8	8	33597	33604	x					+	+	+	+	+	+
trnS-UGA	-	(GA)4	8	33625	33632		x				+	+	+	+	+	+
intergenic	-	(A)7	7	33845	33851	x					+	+	+	+	+	+
intergenic	-	(T)8	8	33887	33894	x					+	+	+	+	+	+
intergenic	-	(A)12	12	34246	34257	x					+	10	10	10	12	13
intergenic	-	(A)11	11	34305	34315	x					+	10	10	12	9	8
intergenic	-	(T)7	7	34580	34586	x					+	+	+	+	+	+
intergenic	-	(A)6	6	34607	34612	x					+	-	+	+	+	+
intergenic	-	(T)7	7	34664	34670	x					+	+	+	+	+	+
intergenic	-	(T)7	7	34796	34802	x					+	+	+	+	+	8
rps14	+	(A)6	6	35019	35024	x					+	+	+	+	+	+
rps14	+	(T)7	7	35126	35132	x					+	+	+	+	+	+
psaB	+	(A)6	6	35815	35820	x					+	+	+	+	+	+
psaB	+	(C)6	6	37101	37106	x					+	+	+	+	+	+
psaB	+	(C)7	7	37236	37242	x					+	+	+	+	+	+
psaA	+	(A)6	6	38242	38247	x					+	+	+	+	+	+
psaA	+	(C)7	7	38311	38317	x					+	+	+	+	+	+
psaA	+	(A)6	6	39411	39416	x					+	+	+	+	+	+
intergenic	-	(A)6	6	39887	39892	x					-	-	-	-	+	-
intergenic	-	(T)8	8	39955	39962	x					+	+	+	+	+	+
intergenic	-	(G)6	6	40058	40063	x					+	+	+	+	+	+
intergenic	-	(AT)4	8	40294	40301		x				+	+	+	+	+	+
intergenic	-	(T)6	6	40448	40453	x					+	+	+	+	+	+
intergenic	-	(A)7	7	40591	40597	x					+	+	+	+	+	+
ycf3 intron 2	-	(T)7	7	40976	40982	x					+	+	+	+	+	+
ycf3 intron 2	-	(A)10	10	40996	41005	x					+	8	10	10	+	10
ycf3 intron 2	-	(T)9	9	41083	41091	x					+	11	10	11	+	8
ycf3 intron 2	-	(T)8	8	41100	41107	x					+	+	+	+	+	+
ycf3 intron 2	-	(A)7	7	41243	41249	x					+	+	+	+	+	+
ycf3 intron 2	-	(TA)4	8	41367	41374		x				+	+	+	+	+	+
ycf3 intron 2	-	(A)7	7	41490	41496	x					+	+	+	+	+	+
ycf3 intron 2	-	(A)6	6	41569	41574	x					+	+	+	+	+	+
ycf3 intron 2	-	(T)8	8	41610	41617	x					+	+	+	+	+	+
ycf3 intron 2	-	(A)6	6	41628	41633	x					+	+	+	+	+	+
ycf3 intron 2	-	(G)6	6	41636	41641	x					+	+	+	+	+	+
ycf3 intron 1	-	(A)9	9	42068	42076	x					+	+	+	+	+	+
ycf3 intron 1	-	(T)6	6	42561	42566	x					+	+	+	+	+	+
ycf3 intron 1	-	(A)7	7	42644	42650	x					+	+	8	8	+	+
intergenic	-	(A)6	6	42832	42837	x					+	+	+	+	+	+
intergenic	-	(A)9	9	42896	42904	x					+	+	+	+	+	+
intergenic	-	(A)6	6	42917	42922	x					+	+	+	+	+	+
intergenic	-	(T)6	6	42950	42955	x					+	+	+	+	+	+
intergenic	-	(A)8	8	43017	43024	x					+	+	+	+	+	+
intergenic	-	(T)7	7	43058	43064	x					+	+	+	+	+	+
intergenic	-	(A)6	6	43144	43149	x					+	+	+	+	+	+
intergenic	-	(TA)4	8	43228	43231		x				-	-	-	-	-	+
intergenic	-	(T)8	8	43235	43242	x					-	+	-	-	-	-
intergenic	-	(A)6	6	43352	43357	x					+	+	+	+	+	+
intergenic	-	(T)6	6	43390	43395	x					+	+	+	+	+	+
intergenic	-	(TA)4	8	43419	43419		x				-	+	+	+	-	-
intergenic	-	(TA)4	8	43420	43427		x				+	+	+	+	+	+
intergenic	-	(T)6	6	43503	43508	x					+	+	+	+	+	+
intergenic	-	(T)6	6	43823	43828	x					+	+	+	+	+	+
rps4	+	(G)7	7	43973	43979	x					+	+	+	+	+	+
rps4	+	(T)6	6	44320	44325	x					+	+	+	+	+	+
rps4	+	(T)7	7	44409	44415	x					+	+	+	+	+	+
intergenic	-	(A)7	7	44509	44515	x					+	6	+	+	9	+
intergenic	-	(TA)4	8	44579	44586		x				+	+	+	+	+	+
intergenic	-	(ATT)4	12	44785	44796			x			+	+	+	+	+	+
intergenic	-	(ATT)4	12	44800	44811			x			+	+	+	+	+	+
intergenic	-	(A)8	8	44819	44826	x					+	+	+	+	+	+
intergenic	-	(A)8	8	45081	45088	x					+	7	+	+	+	+
intergenic	-	(T)6	6	45130	45135	x					+	+	+	+	+	+
intergenic	-	(A)8	8	45174	45181	x					+	+	+	+	+	+
intergenic	-	(A)9	9	45238	45246	x					+	+	+	+	+	+
intergenic	-	(A)13	13	45434	45453	x					+	16	19	16	+	+
intergenic	-	(A)6	6	45448	45453	x					+	+	+	+	+	+
intergenic	-	(A)6	6	45484	45489	x					+	+	+	+	+	+
intergenic	-	(G)6	6	45506	45511	x					+	+	+	+	+	+
trnL-UAA intron	-	(A)8	8	45652	45659	x					+	+	+	+	+	+
trnL-UAA intron	-	(T)7	7	45680	45686	x					+	6	6	6	6	6
trnL-UAA intron	-	(A)6	6	45694	45699	x					+	+	+	+	+	+
trnL-UAA intron	-	(A)7	7	45716	45722	x					+	+	+	+	+	+
trnL-UAA intron	-	(T)9	9	45879	45887	x					+	8	8	8	8	11
trnL-UAA intron	-	(TA)5	10	45922	45931		x				+	+	+	+	+	6
intergenic	-	(T)6	6	46211	46216	x					+	+	+	+	+	+
intergenic	-	(T)6	6	46236	46241	x					+	+	+	+	+	+
intergenic	-	(TA)4	8	46278	46292		x				+	+	+	+	+	+
intergenic	-	(T)7	7	46286	46292	x					+	+	+	+	+	+
intergenic	-	(AT)4	8	46313	46320		x				+	+	+	+	+	+
intergenic	-	(A)7	7	46332	46338	x					+	+	+	+	+	+
intergenic	-	(T)7	7	46397	46403	x					+	+	+	+	+	+
intergenic	-	(A)6	6	46466	46471	x					+	+	+	+	+	+
intergenic	-	(A)6	6	46571	46576	x					+	+	+	+	+	+
intergenic	-	(T)10	10	46665	46674	x					+	9	9	9	9	9
intergenic	-	(A)6	6	46804	46809	x					+	+	+	+	+	+
intergenic	-	(T)7	7	46816	46822	x					+	+	+	+	+	+
intergenic	-	(T)6	6	46833	46838	x					+	+	+	+	+	+
intergenic	-	(AT)4	8	46889	46896		x				+	+	+	+	-	+
intergenic	-	(T)6	6	46947	46952	x					+	+	+	+	+	+
intergenic	-	(T)6	6	47106	47111	x					+	+	+	+	+	+
intergenic	-	(T)6	6	47201	47206	x					+	+	+	+	+	+
intergenic	-	(T)10	10	47711	47720	x					+	+	11	11	+	9
ndhK	+	(C)6	6	48097	48102	x					+	+	+	+	+	+
ndhK	+	(C)6	6	48134	48139	x					+	+	+	+	+	+
intergenic	-	(T)12	12	48486	48497	x					+	+	+	+	13	+
intergenic	-	(T)6	6	48500	48505	x					+	+	+	+	+	7
intergenic	-	(A)6	6	49001	49006	x					+	+	+	+	+	-
intergenic	-	(A)9	9	49016	49024	x					+	+	+	+	+	8
intergenic	-	(T)7	7	49069	49075	x					+	+	+	+	+	+
intergenic	-	(T)6	6	49101	49106	x					+	7	7	7	7	7
intergenic	-	(TA)4	8	49127	49134		x				+	+	+	+	+	+
intergenic	-	(TA)4	8	49123	49123		x				-	-	-	-	-	+	insertion
intergenic	-	(TA)4	8	49123	49123		x				-	-	-	-	-	+	insertion
intergenic	-	(T)6	6	49222	49227	x					+	+	+	+	+	+
intergenic	-	(A)8	8	49487	49494	x					+	+	+	+	+	7
intergenic	-	(T)6	6	49501	49506	x					+	+	+	+	+	+
intergenic	-	(T)7	7	49821	49827	x					+	+	+	+	+	+
intergenic	-	(TA)4	8	49944	49951		x				+	+	+	+	+	+
trnV-UAC intron	-	(T)6	6	50060	50065	x					+	+	+	+	+	+
trnV-UAC intron	-	(A)6	6	50203	50208	x					+	+	+	+	+	+
trnV-UAC intron	-	(A)7	7	50402	50408	x					+	+	+	+	+	+
intergenic	-	(T)7	7	50924	50940	x					+	+	+	+	+	+
intergenic	-	(T)11	11	50973	50983	x					+	12	13	12	12	+
intergenic	-	(AT)4	8	50996	51003		x				+	+	+	+	+	+
intergenic	-	(T)6	6	51032	51037	x					+	+	+	+	+	+
atpB	+	(T)10	10	52919	52928	x					+	+	+	+	+	+
intergenic	-	(T)7	7	53001	53007	x					+	+	+	+	+	+
intergenic	-	(A)9	9	53026	53034	x					+	12	10	12	8	10
intergenic	-	(G)6	6	53033	53038	x					-	+	+	+	-	-
intergenic	-	(A)7	7	53216	53222	x					+	+	+	+	+	+
intergenic	-	(T)6	6	53344	53349	x					+	+	+	+	+	+
intergenic	-	(AT)4	8	53528	53535		x				+	+	+	+	+	+
intergenic	-	(T)10	10	53657	53666	x					+	+	+	+	+	11
intergenic	-	(A)7	7	55217	55223	x					+	+	+	+	+	+
intergenic	-	(A)7	7	55337	55343	x					+	+	+	+	+	+
intergenic	-	(TA)4	8	55435	55442		x				+	+	+	+	+	+
intergenic	-	(A)6	6	55593	55598	x					+	+	+	+	+	+
intergenic	-	(T)10	10	55635	55644	x					+	+	+	+	11	9
accD	+	(A)6	6	55888	55893	x					+	+	+	+	+	+
accD	+	(A)6	6	55918	55923	x					+	+	+	+	+	+
accD	+	(T)6	6	56115	56120	x					+	+	+	+	+	+
accD	+	(A)7	7	56489	56495	x					+	+	+	+	+	+
accD	+	(A)6	6	56542	56547	x					+	+	+	+	+	+
accD	+	(A)6	6	56861	56866	x					+	+	+	+	+	+
accD	+	(T)6	6	57280	57285	x					+	+	+	+	+	+
accD	+	(A)8	8	57291	57298	x					+	+	+	+	+	+
intergenic	-	(T)6	6	57345	57350	x					+	+	+	+	+	+
intergenic	-	(A)7	7	57360	57366	x					+	+	+	+	+	+
intergenic	-	(T)8	8	57407	57414	x					+	+	+	+	+	+
intergenic	-	(AT)5	10	57451	57460		x				+	+	+	+	+	+
intergenic	-	(A)9	9	57526	57534	x					+	+	+	+	+	6
psaI	+	(A)7	7	57649	57655	x					+	+	+	+	+	+
intergenic	-	(T)6	6	57759	57764	x					+	+	+	+	+	+
intergenic	-	(A)9	9	57864	57872	x					+	11	12	11	12	12
intergenic	-	(A)6	6	57876	57881	x					+	7	7	7	7	7
intergenic	-	(A)6	6	57938	57943	x					+	+	+	+	+	+
ycf4	+	(C)7	7	58164	58170	x					+	+	+	+	+	+
ycf4	+	(T)8	8	58180	58187	x					+	+	+	+	+	+
ycf4	+	(T)6	6	58286	58291	x					+	+	+	+	+	+
ycf4	+	(A)6	6	58296	58301	x					+	+	+	+	+	+
ycf4	+	(A)6	6	58340	58345	x					+	+	+	+	+	+
intergenic	-	(A)6	6	58600	58605	x					+	+	+	+	+	+
intergenic	-	(A)6	6	58708	58713	x					+	+	+	+	+	+
intergenic	-	(T)6	6	58721	58726	x					+	+	+	+	+	+
intergenic	-	(A)10	10	58785	58794	x					+	19	14	19	20	23
intergenic	-	(T)11	11	58844	58854	x					+	+	+	+	10	10
intergenic	-	(T)8	8	58935	58942	x					+	-	-	-	+	+
intergenic	-	(T)6	6	58970	58975	x					+	+	+	+	+	+
intergenic	-	(T)7	7	58997	59003	x					+	+	+	+	+	+
intergenic	-	(T)9	9	59021	59029	x					+	8	+	+	+	+
intergenic	-	(T)7	7	59057	59063	x					+	+	+	+	+	+
intergenic	-	(A)9	9	59135	59143	x					+	-	-	-	+	+
intergenic	-	(T)7	7	59198	59204	x					+	+	+	+	+	+
intergenic	-	(A)6	6	59304	59309	x					+	+	+	+	+	+
cemA	+	(A)8	8	59428	59442	x					+	+	+	+	+	+
cemA	+	(A)6	6	59437	59442	x					+	+	+	+	+	+
cemA	+	(A)6	6	59507	59512	x					+	+	+	+	+	+
cemA	+	(T)6	6	59562	59567	x					+	+	+	+	+	+
intergenic	-	(A)6	6	60119	60124	x					+	+	+	+	+	+
intergenic	-	(T)12	12	60172	60183	x					+	10	10	10	11	+
intergenic	-	(T)6	6	60275	60280	x					+	+	+	+	+	+
petA	+	(AT)4	8	60474	60481		x				+	+	+	+	+	+
petA	+	(A)8	8	60834	60841	x					+	+	+	+	+	+
petA	+	(T)7	7	61306	61312	x					+	+	+	+	+	+
intergenic	-	(A)6	6	61449	61454	x					+	+	+	+	+	+
intergenic	-	(T)6	6	61641	61646	x					+	+	+	+	+	+
intergenic	-	(T)6	6	61852	61857	x					+	+	+	+	+	+
intergenic	-	(T)7	7	61858	61858	x					-	-	-	-	-	+	insertion
intergenic	-	(T)6	6	62014	62019	x					+	+	+	+	+	+
intergenic	-	(A)9	9	62093	62101	x					+	8	8	8	8	8
intergenic	-	(T)6	6	62136	62141	x					+	+	+	+	+	+
psbL	+	(A)6	6	62559	62564	x					+	+	+	+	+	+
intergenic plus STOP codon psbF	-	(T)8	8	62690	62697	x					+	+	+	+	+	+
psbF	+	(A)10	10	62733	62742	x					+	+	+	+	+	+
intergenic	-	(TA)7	14	63320	63333		x				+	6	6	6	6	6
intergenic	-	(T)6	6	63534	63539	x					+	+	+	+	+	+
intergenic	-	(A)7	7	63565	63571	x					+	+	+	+	+	+
intergenic	-	(T)6	6	63602	63607	x					+	+	+	+	+	+
intergenic	-	(T)6	6	63636	63641	x					+	+	+	+	+	+
intergenic	-	(TA)4	8	63649	63656		x				+	+	+	+	+	+
intergenic	-	(T)6	6	63782	63787	x					+	+	+	+	+	8
intergenic	-	(A)6	6	63835	63840	x					-	-	-	-	-	+
intergenic	-	(T)7	7	63840	63846	x					+	+	+	+	+	6
intergenic	-	(A)8	8	63865	63872	x					+	+	+	+	+	+
intergenic	-	(T)7	7	63968	63974	x					+	+	+	+	+	+
intergenic	-	(T)9	9	64066	64074	x					+	+	+	+	+	+
intergenic	-	(A)6	6	64148	64153	x					+	+	+	+	+	+
intergenic	-	(T)7	7	64172	64178	x					+	+	+	+	+	+
intergenic	-	(A)7	7	64192	64198	x					+	+	+	+	+	+
petL	+	(T)6	6	64290	64295	x					+	+	+	+	+	+
intergenic	-	(T)6	6	64431	64436	x					+	+	+	+	+	+
intergenic	-	(T)10	10	64497	64506	x					+	+	+	+	+	+
intergenic	-	(A)8	8	64635	64649	x					+	+	+	+	+	+
intergenic	-	(T)7	7	64643	64649	x					+	6	6	+	-	-
intergenic	-	(T)6	6	64701	64706	x					+	+	+	+	+	+
intergenic	-	(T)6	6	64838	64843	x					+	+	+	+	+	+
intergenic	-	(T)7	7	65112	65118	x					+	+	+	+	+	+
intergenic	-	(T)6	6	65160	65165	x					+	+	+	+	+	+
intergenic	-	(TA)4	8	65229	65236		x				+	+	+	+	+	+
psaJ	+	(T)8	8	65421	65428	x					+	+	+	+	+	+
intergenic	-	(T)7	7	65506	65512	x					+	+	+	+	+	+
intergenic	-	(G)7	7	65601	65607	x					+	+	+	+	+	+
intergenic	-	(A)7	7	65658	65664	x					+	+	+	+	+	+
intergenic	-	(T)6	6	65810	65815	x					+	+	+	+	+	+
intergenic	-	(A)6	6	65843	65848	x					+	+	+	+	+	+
rpl33 STOP codon plus intergenic	-	(A)6	6	66089	66094	x					+	+	+	+	+	+
intergenic	-	(A)9	9	66132	66140	x					+	10	11	10	+	10
intergenic	-	(T)6	6	66156	66161	x					+	+	+	+	+	+
intergenic	-	(T)10	10	66186	66195	x					+	+	12	11	11	9
intergenic	-	(A)6	6	66210	66215	x					+	+	+	+	+	+
intergenic	-	(A)7	7	66264	66270	x					+	+	+	+	+	+
rps18 STOP codon plus intergenic	-	(A)6	6	66625	66630	x					+	+	+	+	+	+
intergenic	-	(A)6	6	66690	66695	x					+	+	+	+	+	+
intergenic	-	(T)6	6	66760	66765	x					+	+	+	+	+	+
intergenic	-	(A)10	10	66781	66790	x					+	+	+	+	11	11
intergenic	-	(TTTA)3	12	66835	66846				x		+	+	+	+	+	+
rpl20	+	(T)7	7	66943	66949	x					+	+	+	+	+	+
intergenic	-	(T)8	8	67331	67338	x					+	+	+	+	+	+
intergenic	-	(A)9	9	67402	67410	x					+	+	+	+	+	+
intergenic	-	(T)7	7	67448	67454	x					+	+	+	+	+	+
intergenic	-	(A)6	6	67479	67484	x					+	+	+	+	+	+
intergenic	-	(T)6	6	67491	67496	x					+	+	+	+	+	+
intergenic	-	(T)7	7	67692	67698	x					+	+	+	+	+	+
intergenic	-	(T)10	10	67829	67838	x					+	+	+	+	+	+
intergenic	-	(T)8	8	67894	67901	x					+	+	+	+	+	+
intergenic	-	(T)8	8	67953	67960	x					+	+	+	+	+	9
intergenic	-	(T)6	6	68025	68030	x					+	+	+	+	+	+
intergenic	-	(A)7	7	68297	68303	x					+	+	+	+	+	+
intergenic	-	(T)9	9	68312	68320	x					+	+	+	+	+	+
clpP intron 2	-	(T)7	7	68674	68680	x					+	+	+	+	+	+
clpP intron 2	-	(A)7	7	68731	68737	x					+	+	+	+	+	+
clpP intron 2	-	(T)9	9	68784	68788	x					-	-	-	-	-	9
clpP intron 2	-	(T)6	6	68866	68871	x					+	+	+	+	+	+
clpP intron 2	-	(A)10	10	68878	68887	x					+	9	9	9	+	9
clpP intron 2	-	(A)6	6	68890	68895	x					+	+	+	+	+	+
clpP intron 2	-	(A)6	6	68901	68906	x					+	+	+	+	+	+
clpP intron 2	-	(T)6	6	68910	68915	x					+	+	+	+	+	+
clpP intron 2	-	(A)6	6	68934	68939	x					-	-	-	-	-	+
clpP intron 2	-	(A)7	7	68982	68988	x					+	+	+	+	+	+
clpP intron 2	-	(A)6	6	69043	69061	x					+	+	+	+	+	+
clpP intron 2	-	(A)6	6	69050	69055	x					+	+	+	+	+	-
clpP intron 2	-	(T)6	6	69056	69061	x					+	+	+	+	+	-
clpP intron 2	-	(T)6	6	69129	69134	x					+	+	+	+	+	+
clpP intron 2	-	(A)6	6	69144	69149	x					+	+	+	+	+	+
clpP exon 2	+	(A)7	7	69422	69428	x					+	+	+	+	+	+
clpP intron 1	-	(A)6	6	69514	69519	x					+	+	+	+	+	+
clpP intron 1	-	(A)9	9	69526	69534	x					+	11	11	10	10	+
clpP intron 1	-	(A)7	7	69588	69594	x					+	+	+	+	+	+
clpP intron 1	-	(A)6	6	69612	69617	x					+	+	+	+	+	7
clpP intron 1	-	(A)6	6	69622	69627	x					+	+	+	+	+	+
clpP intron 1	-	(A)7	7	69635	69641	x					+	+	+	+	+	+
clpP intron 1	-	(T)9	9	69841	69849	x					+	+	+	+	+	11
clpP intron 1	-	(T)6	6	69884	69889	x					+	+	+	+	+	+
clpP intron 1	-	(T)9	9	69892	69900	x					+	+	+	+	11	8
clpP intron 1	-	(A)7	7	69913	69919	x					+	+	+	+	+	+
clpP intron 1	-	(A)6	6	69960	69965	x					+	7	7	7	+	+
clpP intron 1	-	(A)8	8	69985	69992	x					+	+	+	+	+	+
clpP intron 1	-	(T)7	7	70070	70076	x					+	+	+	+	+	+
clpP intron 1	-	(GA)4	8	70234	70241		x				+	+	+	+	+	+
psbB	+	(T)6	6	71536	71541	x					+	+	+	+	+	+
psbB	+	(T)6	6	71884	71889	x					+	+	+	+	+	+
psbB	+	(A)6	6	72052	72057	x					+	+	+	+	+	+
intergenic	-	(A)6	6	72374	72379	x					-	+	+	+	+	+
intergenic	-	(T)10	10	72401	72410	x					+	9	9	9	+	12
psbT	+	(T)7	7	72529	72535	x					+	+	+	+	+	+
psbT	+	(T)6	6	72543	72548	x					+	+	+	+	+	+
intergenic	-	(A)9	9	72873	72881	x					+	+	+	+	+	11
intergenic	-	(T)6	6	73138	73143	x					+	+	+	+	+	+
intergenic	-	(T)6	6	73172	73177	x					+	+	+	+	+	+
intergenic	-	(TTTC)3	12	73196	73207				x		+	+	+	+	+	+
petB intron	-	(T)7	7	73319	73325	x					+	+	+	+	+	+
petB intron	-	(T)7	7	73384	73390	x					+	+	+	+	+	+
petB intron	-	(A)6	6	73437	73442	x					+	+	+	+	+	+
petB intron	-	(TAAA)3	16	73468	73483				x		+	-	+	+	+	+
petB intron	-	(T)8	8	73506	73513	x					+	+	+	+	+	+
petB intron	-	(A)6	6	73675	73680	x					+	+	+	+	+	+
petB intron	-	(A)6	6	73688	73693	x					+	+	+	+	+	+
petB intron	-	(G)6	6	73922	73927	x					+	+	+	+	+	+
petB exon 2	+	(T)6	6	74041	74046	x					+	+	+	+	+	+
petB exon 2	+	(T)6	6	74075	74080	x					+	+	+	+	+	+
petB exon 2	+	(A)6	6	74277	74282	x					+	+	+	+	+	+
petB exon 2	+	(T)6	6	74552	74557	x					+	+	+	+	+	+
intergenic	-	(T)7	7	74631	74644	x					+	+	+	+	+	+
intergenic	-	(G)7	7	74638	74644	x					+	+	+	+	+	+
intergenic	-	(T)6	6	74741	74746	x					-	-	+	+	-	-
intergenic	-	(A)8	8	74776	74783	x					+	9	9	9	+	+
petD intron	-	(T)6	6	75044	75049	x					+	+	+	+	+	+
petD intron	-	(TA)4	8	75061	75068		x				+	+	+	+	+	+
petD intron	-	(T)6	6	75085	75085	x					-	-	-	+	-	-	insertion
petD intron	-	(T)6	6	75098	75103	x					+	+	+	+	+	+
petD intron	-	(A)6	6	75297	75302	x					+	+	+	+	+	+
petD intron	-	(TA)4	8	75536	75543		x				+	+	+	+	+	+
petD intron	-	(TA)4	8	75551	75558		x				+	+	+	+	14	+
petD exon 2	+	(A)7	7	75592	75598	x					+	+	+	+	+	+
petD exon 2	+	(T)7	7	75820	75826	x					+	+	+	+	+	+
petD exon 2	+	(T)6	6	75916	75921	x					+	+	+	+	+	+
petD exon 2	+	(T)6	6	76056	76061	x					+	+	+	+	+	+
intergenic	-	(T)9	9	76194	76202	x					+	+	+	+	+	+
intergenic	-	(A)6	6	76242	76247	x					+	+	+	+	+	+
intergenic	-	(T)6	6	76362	76367	x					+	+	+	+	+	+
rpoA	+	(T)7	7	76429	76435	x					+	+	+	+	+	+
rpoA	+	(T)8	8	76483	76490	x					+	+	+	+	+	+
intergenic	-	(T)8	8	77273	77280	x					+	+	+	+	+	+
rps11	+	(T)7	7	77290	77296	x					+	+	+	+	+	+
intergenic	-	(T)6	6	78337	78342	x					+	+	+	+	+	+
intergenic	-	(T)6	6	78358	78363	x					+	+	+	+	+	+
rps8	+	(T)7	7	78624	78630	x					+	+	+	+	+	+
intergenic	-	(T)6	6	78840	78845	x					+	+	+	+	+	+
rpl14	+	(T)6	6	79273	79278	x					+	+	+	+	+	+
intergenic	-	(T)7	7	79328	79334	x					+	+	+	+	+	+
rpl16 intron	-	(T)6	6	80002	80007	x					+	+	+	+	+	-
rpl16 intron	-	(AT)4	8	80009	80016		x				+	+	+	+	5	-
rpl16 intron	-	(T)10	10	80030	80039	x					+	9	+	9	+	9
rpl16 intron	-	(T)6	6	80288	80293	x					+	+	+	+	+	+
rpl16 intron	-	(T)6	6	80458	80463	x					+	+	+	+	+	+
rpl16 intron	-	(T)6	6	80495	80500	x					+	+	+	+	+	+
rpl16 intron	-	(T)8	8	80517	80524	x					+	+	+	+	+	7
rpl16 intron	-	(A)7	7	80530	80536	x					+	+	+	+	+	8
rpl16 intron	-	(A)6	6	80561	80566	x					+	+	+	+	+	+
intergenic	-	(A)6	6	80746	80751	x					+	7	7	7	7	7
intergenic	-	(A)7	7	80809	80815	x					+	+	+	+	+	+
rps3	+	(T)6	6	81343	81348	x					+	+	+	+	+	+
rps3	+	(T)7	7	81396	81402	x					+	+	+	+	+	+
rps3	+	(T)6	6	81411	81416	x					+	+	+	+	+	+
rps3	+	(T)6	6	81430	81435	x					+	+	+	+	+	+
rps3	+	(T)6	6	81462	81467	x					+	+	+	+	+	+
rps3	+	(T)6	6	81532	81537	x					+	+	+	+	+	+
rpl22	+	(A)8	8	81567	81574	x					+	+	+	+	+	+
rpl22	+	(T)6	6	81748	81753	x					+	+	+	+	+	+
rpl22	+	(AT)4	8	81969	81976		x				+	+	+	+	+	+
rpl22	+	(T)6	6	82007	82012	x					+	+	+	+	+	+
intergenic	-	(A)6	6	82038	82043	x					+	+	+	+	+	+
intergenic	-	(T)6	6	82065	82070	x					+	+	+	+	+	+
rps19	+	(T)6	6	82125	82130	x					+	+	+	+	+	+
rps19	+	(T)9	9	82359	82367	x					+	+	+	+	+	+
intergenic	-	(T)7	7	82401	82407	x					+	+	+	+	+	+
rpl2	+	(T)6	6	82528	82533	x					+	+	+	+	+	+
rpl2	+	(T)6	6	82958	82963	x					+	+	+	+	+	+
rpl2	+	(C)7	7	83095	83101	x					+	+	+	+	+	+
intergenic	-	(A)8	8	83556	83563	x					+	+	+	+	+	+
ycf2	+	(GA)4	8	83912	83919		x				+	+	+	+	+	+
ycf2	+	(T)6	6	83987	83992	x					+	+	+	+	+	+
ycf2	+	(A)6	6	84161	84166	x					+	+	+	+	+	+
ycf2	+	(A)8	8	84296	84303	x					+	+	+	+	+	+
ycf2	+	(A)6	6	84425	84430	x					+	+	+	+	+	+
ycf2	+	(A)6	6	84685	84690	x					+	+	+	+	+	+
ycf2	+	(GA)4	8	84905	84912		x				+	+	+	+	+	+
ycf2	+	(T)6	6	84957	84962	x					+	+	+	+	+	+
ycf2	+	(T)6	6	85235	85240	x					+	+	+	+	+	+
ycf2	+	(T)7	7	85515	85521	x					+	+	+	+	+	+
ycf2	+	(T)6	6	85771	85776	x					+	+	+	+	+	+
ycf2	+	(T)7	7	85791	85797	x					+	+	+	+	+	+
ycf2	+	(A)8	8	85810	85817	x					+	+	+	+	+	+
ycf2	+	(A)6	6	85861	85866	x					+	+	+	+	+	+
ycf2	+	(AT)4	8	85916	85923		x				+	+	+	+	+	+
ycf2	+	(A)6	6	86331	86336	x					+	+	+	+	+	+
ycf2	+	(T)7	7	86380	86386	x					+	+	+	+	+	+
ycf2	+	(A)6	6	86553	86558	x					+	+	+	+	+	+
ycf2	+	(A)6	6	86862	86867	x					+	+	+	+	+	+
ycf2	+	(A)9	9	86976	86984	x					+	+	+	+	+	+
ycf2	+	(T)6	6	86990	87004	x					+	+	+	+	+	+
ycf2	+	(GA)4	8	86997	87004		x				+	+	+	+	+	+
ycf2	+	(A)6	6	87297	87302	x					+	+	+	+	+	+
ycf2	+	(AT)4	8	87545	87552		x				+	+	+	+	+	+
ycf2	+	(A)6	6	87570	87575	x					+	+	+	+	+	+
ycf2	+	(A)6	6	88044	88049	x					+	+	+	+	+	+
ycf2	+	(A)6	6	88294	88299	x					+	+	+	+	+	+
ycf2	+	(A)7	7	88417	88423	x					+	+	+	+	+	+
ycf2	+	(A)6	6	89624	89629	x					+	+	+	+	+	+
ycf2	+	(T)6	6	90141	90146	x					+	+	+	+	+	+
intergenic	-	(A)6	6	90874	90879	x					+	+	+	+	+	+
intergenic	-	(T)6	6	91273	91278	x					+	+	+	+	+	+
intergenic	-	(G)7	7	91336	91342	x					+	+	+	+	+	+
ndhB exon 2 begins in STOP codon	+	(A)6	6	91946	91951	x					+	+	+	+	+	+
ndhB exon 2	+	(A)6	6	92233	92238	x					+	+	+	+	+	+
ndhB exon 2	+	(AG)4	8	92286	92293		x				+	+	+	+	+	+
ndhB exon 2	+	(A)6	6	92296	92301	x					+	+	+	+	+	+
ndhB intron	-	(T)6	6	92813	92818	x					+	+	+	+	+	+
ndhB intron	-	(A)6	6	92865	92870	x					+	+	+	+	+	+
ndhB intron	-	(T)6	6	92927	92932	x					+	+	+	+	+	+
intergenic	-	(A)7	7	94170	94176	x					+	+	+	+	+	+
intergenic	-	(T)6	6	94395	94400	x					+	+	+	+	+	+
rps7	+	(T)6	6	94780	94785	x					+	+	+	+	+	+
rps7	+	(T)7	7	94832	94838	x					+	+	+	+	+	+
rps7	+	(T)6	6	94909	94914	x					+	+	+	+	+	+
rps12 exon 2	+	(T)6	6	95769	95774	x					+	+	+	+	+	+
intergenic	-	(T)7	7	96384	96390	x					+	+	+	+	+	+
intergenic	-	(T)8	8	96488	96495	x					+	+	+	+	+	+
intergenic	-	(G)6	6	96517	96522	x					+	+	+	+	+	+
intergenic	-	(T)6	6	96990	96995	x					+	+	+	+	+	+
intergenic	-	(T)7	7	97099	97105	x					+	+	+	+	+	+
intergenic	-	(A)7	7	99321	99327	x					+	+	+	+	+	+
trnl-GAU intron	-	(G)7	7	99664	99670	x					+	+	+	+	+	+
trnl-GAU intron	-	(T)7	7	99861	99867	x					+	+	+	+	+	+
trnl-GAU intron	-	(C)6	6	100057	100062	x					+	+	+	+	+	+
trnl-GAU intron	-	(T)6	6	100178	100183	x					+	+	+	+	+	+
trnl-GAU intron	-	(G)6	6	100234	100239	x					+	+	+	+	+	+
intergenic	-	(G)6	6	100467	100472	x					+	+	+	+	+	+
trnA-UGC intron	-	(G)6	6	101085	101090	x					+	+	+	+	+	+
trnA-UGC intron	-	(G)7	7	101236	101242	x					+	+	+	+	+	+
rrn23 rRNA	-	(A)7	7	102726	102732	x					+	+	+	+	+	+
rrn23 rRNA	-	(AGGT)3	12	103184	103195				x		+	+	+	+	+	+
rrn23 rRNA	-	(CT)4	8	103222	103229		x				+	+	+	+	+	+
rrn23 rRNA	-	(G)7	7	103691	103697	x					+	+	+	+	+	+
intergenic	-	(A)6	6	104648	104653	x					+	+	+	+	+	+
intergenic	-	(A)6	6	104962	104967	x					+	+	+	+	+	+
intergenic	-	(T)7	7	105128	105134	x					+	+	+	+	+	+
intergenic	-	(T)9	9	105370	105378	x					+	+	+	+	+	+
intergenic	-	(GCC)4	12	105420	105431			x			+	+	+	+	+	+
intergenic	-	(T)8	8	105438	105445	x					+	+	+	+	+	+
intergenic	-	(T)6	6	105533	105538	x					+	+	+	+	+	+
intergenic	-	(A)7	7	105751	105757	x					+	+	+	+	+	+
intergenic	-	(A)6	6	106171	106176	x					+	+	+	+	+	-
intergenic	-	(T)8	8	106531	106538	x					+	+	+	+	+	+
intergenic	-	(T)6	6	106566	106571	x					+	+	+	+	+	+
intergenic	-	(A)6	6	106880	106885	x					+	+	+	+	+	+
intergenic	-	(A)7	7	107029	107035	x					+	+	+	+	+	+
intergenic	-	(T)6	6	107101	107106	x					+	+	+	+	+	+
intergenic	-	(A)6	6	107372	107377	x					+	+	+	+	+	+
intergenic	-	(T)8	8	107420	107427	x					+	+	+	+	+	+
intergenic	-	(A)8	8	107447	107454	x					+	+	+	+	+	+
intergenic	-	(A)10	10	107584	107593	x					+	+	+	+	+	+
intergenic	-	(T)6	6	107644	107649	x					+	+	+	+	+	+
intergenic	-	(A)7	7	107667	107673	x					+	+	+	+	+	+
intergenic	-	(A)6	6	107697	107702	x					+	+	+	+	+	+
intergenic	-	(A)6	6	107689	107694	x					-	-	-	-	+	-
intergenic	-	(A)7	7	107759	107765	x					+	+	+	+	+	+
intergenic	-	(A)6	6	107883	107888	x					+	+	+	+	+	+
intergenic	-	(A)10	10	107897	107906	x					+	+	+	+	+	+
intergenic	-	(A)7	7	108092	108098	x					+	+	+	+	+	+
ndhF	+	(A)7	7	108178	108184	x					+	+	+	+	+	+
ndhF	+	(A)7	7	108208	108214	x					+	+	+	+	+	+
ndhF	+	(A)7	7	108264	108270	x					+	+	+	+	+	+
ndhF	+	(A)10	10	108478	108487	x					+	+	11	+	9	13
ndhF	+	(T)6	6	108488	108492	x					-	-	-	-	+	+
ndhF	+	(A)9	9	108517	108525	x					+	+	+	+	+	+
ndhF	+	(A)6	6	108706	108711	x					+	+	+	+	+	+
ndhF	+	(T)7	7	108779	108785	x					+	+	+	+	+	+
ndhF	+	(T)7	7	108932	108938	x					+	+	+	+	+	+
ndhF	+	(T)9	9	108982	108990	x					+	+	+	+	+	+
ndhF	+	(A)6	6	109195	109200	x					+	+	+	+	+	+
ndhF	+	(A)6	6	109999	110004	x					+	+	+	+	+	+
ndhF	+	(A)6	6	110016	110021	x					+	+	+	+	+	+
ndhF	+	(A)6	6	110228	110233	x					+	+	+	+	+	+
ndhF	+	(A)6	6	110263	110268	x					+	-	-	-	-	-
intergenic	-	(A)6	6	110394	110399	x					+	+	+	+	+	+
intergenic	-	(T)8	8	110418	110425	x					+	+	+	+	+	+
intergenic	-	(A)7	7	110441	110447	x					+	+	+	+	+	+
intergenic	-	(T)7	7	110503	110509	x					+	+	+	+	+	+
intergenic	-	(A)7	7	110599	110605	x					+	+	+	+	+	+
intergenic	-	(A)7	7	110766	110772	x					+	+	+	+	+	+
intergenic	-	(A)6	6	110797	110802	x					+	+	+	+	+	+
intergenic	-	(T)7	7	110976	110982	x					+	+	+	+	+	+
intergenic	-	(A)6	6	111003	111008	x					+	+	+	+	+	+
intergenic	-	(TAT)5	15	111031	111045			x			+	+	+	+	+	+
intergenic	-	(T)7	7	111150	111156	x					+	+	+	+	+	+
rpl32	+	(A)7	7	111225	111231	x					+	+	+	+	+	+
rpl32	+	(A)6	6	111247	111252	x					+	+	+	+	+	+
rpl32	+	(T)7	7	111348	111354	x					+	+	+	+	+	+
rpl32	+	(A)8	8	111360	111367	x					+	+	+	+	+	+
intergenic	-	(A)9	9	111405	111413	x					+	+	+	+	+	+
intergenic	-	(A)8	8	111475	111482	x					+	+	+	+	9	10
intergenic	-	(T)6	6	111482	111487	x					-	-	-	-	-	+
intergenic	-	(T)6	6	111530	111535	x					+	+	+	+	+	+
intergenic	-	(A)6	6	111624	111629	x					+	+	+	+	+	+
intergenic	-	(A)8	8	111638	111645	x					+	+	+	+	+	+
intergenic	-	(T)7	7	111662	111668	x					+	+	+	+	+	8
intergenic	-	(T)10	10	111671	111680	x					+	9	9	9	+	+
intergenic	-	(A)6	6	111765	111770	x					+	+	+	+	+	+
intergenic	-	(T)7	7	111813	111819	x					+	+	+	+	+	+
intergenic	-	(T)7	7	111874	111880	x					+	+	+	+	+	+
intergenic	-	(A)6	6	111904	111909	x					+	+	+	+	+	+
intergenic	-	(A)6	13	112024	112036	x					+	+	+	+	+	+
intergenic	-	(T)6	6	112031	112036	x					+	+	+	+	+	+
intergenic	-	(A)10	10	112199	112208	x					+	+	+	+	+	+
intergenic	-	(A)7	7	112228	112234	x					+	+	+	+	+	+
intergenic	-	(T)7	7	112407	112413	x					+	-	-	-	-	-
ccsA	+	(T)6	6	112619	112624	x					+	+	+	+	+	+
ccsA	+	(A)6	6	112748	112753	x					+	+	+	+	+	-
ccsA	+	(A)7	7	112756	112762	x					+	+	+	+	+	+
ndhD	+	(A)6	6	113643	113648	x					+	+	+	+	+	+
ndhD	+	(A)6	6	113748	113753	x					+	+	+	+	+	+
ndhD	+	(A)7	7	113772	113778	x					+	+	+	+	+	+
ndhD	+	(A)6	6	113931	113936	x					+	+	+	+	+	+
ndhD	+	(A)7	7	114097	114103	x					+	+	+	+	+	+
ndhD	+	(T)8	8	114227	114234	x					+	+	+	+	+	+
ndhD	+	(A)6	6	114483	114488	x					+	+	+	+	+	+
ndhD	+	(A)8	8	114723	114730	x					+	7	+	+	+	+
ndhD	+	(A)6	6	114915	114920	x					+	+	+	+	+	+
intergenic	-	(A)7	7	115162	115168	x					+	+	+	+	+	+
intergenic	-	(T)7	7	115205	115211	x					+	+	+	+	+	+
intergenic	-	(A)6	6	115216	115221	x					+	+	+	+	+	+
psaC	+	(A)6	6	115323	115328	x					+	+	+	+	+	+
intergenic	-	(T)7	7	115522	115528	x					+	+	+	+	+	+
intergenic	-	(T)6	6	115618	115623	x					+	+	+	+	+	+
intergenic	-	(A)6	6	115661	115666	x					+	+	+	+	+	+
intergenic	-	(T)6	6	115709	115714	x					+	+	+	+	+	+
intergenic	-	(ATA)4	12	115781	115792			x			+	+	+	+	+	+
intergenic	-	(A)10	10	115817	115826	x					+	11	+	+	+	+
ndhE	+	(A)7	7	115979	115985	x					+	+	+	+	+	+
intergenic	-	(A)6	6	116239	116244	x					-	-	-	-	-	+
intergenic	-	(A)7	7	116253	116259	x					+	+	+	+	+	+
intergenic	-	(T)6	6	116352	116357	x					+	+	+	+	+	+
ndhG	+	(A)7	7	116451	116457	x					+	+	+	+	+	+
ndhG	+	(A)9	9	116582	116590	x					+	+	+	+	+	+
ndhG	+	(A)6	6	116807	116812	x					+	+	+	+	+	+
intergenic	-	(A)6	6	116915	116920	x					+	+	+	+	+	+
intergenic	-	(A)6	6	116929	116934	x					+	+	+	+	+	+
intergenic	-	(T)6	6	117056	117061	x					+	+	+	+	+	+
intergenic	-	(T)9	9	117065	117073	x					+	10	11	10	10	+
intergenic	-	(A)7	7	117204	117210	x					+	+	+	+	+	+
intergenic	-	(TTAA)3	12	117240	117247				x		-	-	-	-	-	+	insertion
intergenic	-	(A)9	9	117252	117260	x					+	10	12	12	10	10
intergenic	-	(T)8	8	117302	117309	x					+	+	+	+	+	+
ndhI	+	(T)7	7	117545	117551	x					+	+	+	+	+	+
ndhI	+	(A)6	6	117838	117843	x					+	+	+	+	+	+
intergenic	-	(T)11	11	117909	117919	x					+	9	9	9	9	9
ndhA exon 2	+	(A)6	6	118134	118139	x					+	+	+	+	+	+
ndhA intron	-	(A)6	6	118749	118754	x					+	+	+	+	+	+
ndhA intron	-	(A)11	11	118765	118775	x					+	10	9	10	10	15
ndhA intron	-	(TA)4	8	118837	118844		x				+	-	-	-	-	-
ndhA intron	-	(A)7	7	118844	118850	x					+	+	+	+	+	+
ndhA intron	-	(T)9	9	118900	118908	x					+	8	+	+	8	12
ndhA intron	-	(ATA)4	12	119066	119075			x			-	-	-	-	+	-
ndhA intron	-	(T)7	7	119164	119170	x					+	+	+	+	+	+
ndhA intron	-	(T)7	7	119196	119202	x					+	+	+	+	+	+
ndhA intron	-	(T)7	7	119301	119307	x					+	+	+	+	+	+
ndhA intron	-	(T)8	8	119327	119334	x					+	+	+	+	+	+
ndhA intron	-	(A)11	11	119380	119390	x					+	10	+	+	10	10
ndhA intron	-	(A)6	6	119400	119405	x					+	+	+	+	+	+
ndhA intron	-	(T)6	6	119437	119442	x					+	+	+	+	+	+
ndhA exon 1	+	(A)7	7	119635	119641	x					+	+	+	+	+	+
ndhH	+	(T)7	7	120102	120108	x					+	+	+	+	+	+
ndhH	+	(A)7	7	120194	120200	x					+	+	+	+	+	+
ndhH	+	(T)6	6	120274	120279	x					+	+	+	+	+	+
ndhH	+	(C)6	6	120362	120367	x					+	+	+	+	+	+
ndhH	+	(A)7	7	120617	120623	x					+	+	+	+	+	+
ndhH	+	(A)6	6	120668	120673	x					+	+	+	+	+	+
ndhH	+	(A)7	7	120742	120748	x					+	+	+	+	+	+
intergenic	-	(A)6	6	121264	121269	x					+	+	+	+	+	+
rps15	+	(T)6	6	121462	121467	x					+	+	+	+	+	+
rps15	+	(T)8	8	121552	121559	x					+	+	+	+	+	+
intergenic	-	(T)6	6	121688	121693	x					+	+	+	+	+	+
ycf1	+	(A)6	6	122022	122027	x					+	+	+	+	+	+
ycf1	+	(T)7	7	122231	122237	x					+	+	+	+	+	+
ycf1	+	(T)7	7	122239	122245	x					+	+	+	+	+	+
ycf1	+	(T)9	9	122589	122597	x					+	+	+	+	+	+
ycf1	+	(T)7	7	122674	122680	x					+	+	+	+	+	+
ycf1	+	(T)8	8	122754	122761	x					+	+	+	+	+	+
ycf1	+	(T)7	7	122795	122801	x					+	+	+	+	+	+
ycf1	+	(A)6	6	122855	122860	x					+	+	+	+	+	+
ycf1	+	(T)7	7	123015	123021	x					+	+	+	+	+	+
ycf1	+	(A)6	6	123044	123049	x					+	+	+	+	+	+
ycf1	+	(T)8	8	123152	123159	x					+	+	+	+	+	+
ycf1	+	(A)7	7	123314	123320	x					+	+	+	+	+	+
ycf1	+	(T)9	9	123328	123336	x					+	+	+	+	+	+
ycf1	+	(A)6	6	123383	123388	x					+	+	+	+	+	+
ycf1	+	(T)8	8	123421	123428	x					+	+	+	+	+	+
ycf1	+	(T)6	6	123469	123474	x					+	+	+	+	+	+
ycf1	+	(T)6	6	123501	123506	x					+	+	+	+	+	+
ycf1	+	(T)7	7	123523	123529	x					+	+	+	+	+	+
ycf1	+	(T)6	6	123684	123689	x					+	+	+	+	+	+
ycf1	+	(T)6	6	123733	123738	x					+	+	+	+	+	+
ycf1	+	(T)6	6	123745	123750	x					+	+	+	+	+	+
ycf1	+	(A)6	6	123856	123861	x					+	+	+	+	+	+
ycf1	+	(T)7	7	123938	123944	x					+	+	+	+	+	+
ycf1	+	(T)8	8	123946	123953	x					+	+	+	+	+	+
ycf1	+	(T)7	7	123971	123977	x					+	6	6	6	6	6
ycf1	+	(A)6	6	124023	124028	x					+	+	+	+	+	+
ycf1	+	(A)7	7	124092	124098	x					+	+	+	+	+	+
ycf1	+	(T)6	6	124099	124104	x					-	-	+	+	-	-
ycf1	+	(T)6	6	124135	124140	x					+	+	+	+	+	+
ycf1	+	(A)6	6	124233	124238	x					+	-	-	-	-	-
ycf1	+	(T)6	6	124238	124243	x					-	+	+	+	+	+
ycf1	+	(T)11	11	124262	124272	x					+	+	+	+	+	+
ycf1	+	(T)10	10	124300	124309	x					+	+	+	+	+	+
ycf1	+	(T)7	7	124407	124413	x					+	+	+	+	+	+
ycf1	+	(T)16	16	124470	124485	x					+	13	13	14	13	13
ycf1	+	(T)7	7	124592	124598	x					+	+	+	+	+	+
ycf1	+	(A)7	7	124623	124629	x					+	+	+	+	+	+
ycf1	+	(A)6	6	124687	124692	x					+	+	+	+	+	+
ycf1	+	(T)6	6	124716	124721	x					+	+	+	+	+	+
ycf1	+	(T)6	6	124945	124950	x					+	+	+	+	+	+
ycf1	+	(T)6	6	125072	125077	x					+	+	+	+	+	+
ycf1	+	(T)6	6	125084	125089	x					+	+	+	+	+	+
ycf1	+	(T)10	10	125128	125137	x					+	+	+	+	+	+
ycf1	+	(T)7	7	125173	125179	x					+	+	+	+	+	+
ycf1	+	(A)7	7	125288	125234	x					-	-	+	-	-	-
ycf1	+	(A)7	7	125257	125263	x					+	+	+	+	+	+
ycf1	+	(A)6	6	125297	125302	x					+	+	+	+	+	+
ycf1	+	(T)7	7	125518	125524	x					+	+	+	+	+	+
ycf1	+	(T)7	7	125604	125610	x					+	+	+	+	+	+
ycf1	+	(T)10	10	125796	125805	x					+	+	+	+	+	+
ycf1	+	(T)6	6	125814	125819	x					+	+	+	+	+	+
ycf1	+	(T)7	7	125937	125943	x					+	+	+	+	+	+
ycf1	+	(T)6	6	126000	126005	x					+	+	+	+	+	+
ycf1	+	(T)6	6	126008	126013	x					-	-	-	-	+	-
ycf1	+	(T)7	7	126029	126035	x					+	+	+	+	+	+
ycf1	+	(A)6	6	126053	126058	x					+	+	+	+	+	+
ycf1	+	(T)10	10	126109	126118	x					+	+	+	+	+	+
ycf1	+	(T)8	8	126248	126255	x					+	+	+	+	+	+
ycf1	+	(A)8	8	126275	126282	x					+	+	+	+	+	+
ycf1	+	(T)6	6	126325	126330	x					+	+	+	+	+	+
ycf1	+	(A)6	6	126596	126601	x					+	+	+	+	+	+
ycf1	+	(T)7	7	126667	126673	x					+	+	+	+	+	+
ycf1	+	(T)6	6	126817	126822	x					+	+	+	+	+	+
ycf1	+	(A)6	6	127131	127136	x					+	+	+	+	+	+
ycf1	+	(A)8	8	127164	127171	x					+	+	+	+	+	+
intergenic	-	(T)6	6	127526	127531	x					+	+	+	+	+	-
intergenic	-	(T)7	7	127945	127951	x					+	+	+	+	+	+
intergenic	-	(A)6	6	128164	128169	x					+	+	+	+	+	+
intergenic	-	(A)8	8	128257	128264	x					+	+	+	+	+	+
intergenic	-	(GGC)4	12	128271	128282			x			+	+	+	+	+	+
intergenic	-	(A)9	9	128324	128332	x					+	+	+	+	+	+
intergenic	-	(A)7	7	128568	128574	x					+	+	+	+	+	+
intergenic	-	(T)6	6	128735	128740	x					+	+	+	+	+	+
intergenic	-	(T)6	6	129049	129054	x					+	+	+	+	+	+
rrn23 rRNA	-	(C)7	7	130005	130011	x					+	+	+	+	+	+
rrn23 rRNA	-	(AG)4	8	130473	130480		x				+	+	+	+	+	+
rrn23 rRNA	-	(CTAC)3	12	130505	130516				x		+	+	+	+	+	+
rrn23 rRNA	-	(T)7	7	130970	130976	x					+	+	+	+	+	+
trnA-UGC intron	-	(C)7	7	132460	132466	x					+	+	+	+	+	+
trnA-UGC intron	-	(C)6	6	132612	132617	x					+	+	+	+	+	+
trnA-UGC exon 1	-	(C)6	6	133230	133235	x					+	+	+	+	+	+
trnl-GAU intron	-	(C)6	6	133463	133468	x					+	+	+	+	+	+
trnl-GAU intron	-	(A)6	6	133519	133524	x					+	+	+	+	+	+
trnl-GAU intron	-	(G)6	6	133640	133645	x					+	+	+	+	+	+
trnl-GAU intron	-	(A)7	7	133835	133841	x					+	+	+	+	+	+
trnl-GAU intron	-	(C)7	7	134032	134038	x					+	+	+	+	+	+
intergenic	-	(T)7	7	134375	134381	x					+	+	+	+	+	+
intergenic	-	(A)7	7	136597	136603	x					+	+	+	+	+	+
intergenic	-	(A)6	6	136707	136712	x					+	+	+	+	+	+
intergenic	-	(C)6	6	137180	137185	x					+	+	+	+	+	+
intergenic	-	(A)8	8	137207	137214	x					+	+	+	+	+	+
intergenic	-	(A)7	7	137312	137318	x					+	+	+	+	+	+
intergenic	-	(A)6	6	137928	137933	x					+	+	+	+	+	+
rps7	+	(A)6	6	138788	138793	x					+	+	+	+	+	+
rps7	+	(A)7	7	138864	138870	x					+	+	+	+	+	+
rps7	+	(A)6	6	138917	138922	x					+	+	+	+	+	+
intergenic	-	(A)6	6	139302	139307	x					+	+	+	+	+	+
intergenic	-	(T)7	7	139526	139532	x					+	+	+	+	+	+
ndhB intron	-	(A)6	6	140770	140775	x					+	+	+	+	+	+
ndhB intron	-	(T)6	6	140832	140837	x					+	+	+	+	+	+
ndhB intron	-	(A)6	6	140884	140889	x					+	+	+	+	+	+
ndhB exon 2	+	(T)6	6	141401	141406	x					+	+	+	+	+	+
ndhB exon 2	+	(CT)4	8	141409	141416		x				+	+	+	+	+	+
ndhB exon 2	+	(T)6	6	141464	141469	x					+	+	+	+	+	+
ndhB exon 2 ends in STOP codon	+	(T)6	6	141751	141756	x					+	+	+	+	+	+
intergenic	-	(C)7	7	142360	142366	x					+	+	+	+	+	+
intergenic	-	(A)6	6	142424	142429	x					+	+	+	+	+	+
intergenic	-	(T)6	6	142823	142828	x					+	+	+	+	+	+
ycf2	+	(A)6	6	143556	143561	x					+	+	+	+	+	+
ycf2	+	(T)6	6	144073	144078	x					+	+	+	+	+	+
ycf2	+	(T)7	7	145279	145285	x					+	+	+	+	+	+
ycf2	+	(T)6	6	145403	145408	x					+	+	+	+	+	+
ycf2	+	(T)6	6	145653	145658	x					+	+	+	+	+	+
ycf2	+	(T)6	6	146127	146132	x					+	+	+	+	+	+
ycf2	+	(AT)4	8	146150	146157		x				+	+	+	+	+	+
ycf2	+	(T)6	6	146400	146405	x					+	+	+	+	+	+
ycf2	+	(TC)4	15	146698	146705		x				+	+	+	+	+	+
ycf2	+	(A)6	6	146707	146712	x					+	+	+	+	+	+
ycf2	+	(T)9	9	146718	146726	x					+	+	+	+	+	+
ycf2	+	(T)6	6	146835	146840	x					+	+	+	+	+	+
ycf2	+	(T)6	6	147144	147149	x					+	+	+	+	+	+
ycf2	+	(A)7	7	147316	147322	x					+	+	+	+	+	+
ycf2	+	(T)6	6	147366	147371	x					+	+	+	+	+	+
ycf2	+	(AT)4	8	147779	147786		x				+	+	+	+	+	+
ycf2	+	(T)6	6	147836	147841	x					+	+	+	+	+	+
ycf2	+	(T)8	8	147885	147892	x					+	+	+	+	+	+
ycf2	+	(A)7	7	147905	147911	x					+	+	+	+	+	+
ycf2	+	(A)6	6	147926	147931	x					+	+	+	+	+	+
ycf2	+	(A)7	7	148181	148187	x					+	+	+	+	+	+
ycf2	+	(A)6	6	148462	148467	x					+	+	+	+	+	+
ycf2	+	(A)6	6	148740	148745	x					+	+	+	+	+	+
ycf2	+	(TC)4	8	148790	148797		x				+	+	+	+	+	+
ycf2	+	(T)6	6	149012	149017	x					+	+	+	+	+	+
ycf2	+	(T)6	6	149272	149277	x					+	+	+	+	+	+
ycf2	+	(T)8	8	149399	149406	x					+	+	+	+	+	+
ycf2	+	(T)6	6	149536	149541	x					+	+	+	+	+	+
ycf2	+	(A)6	6	149710	149715	x					+	+	+	+	+	+
ycf2	+	(TC)4	8	149783	149790		x				+	+	+	+	+	+
intergenic	-	(T)8	8	150139	150146	x					+	+	+	+	+	+
rpl2	+	(G)7	7	150601	150607	x					+	+	+	+	+	+
rpl2	+	(A)6	6	150739	150744	x					+	+	+	+	+	+
rpl2	+	(A)6	6	151169	151174	x					+	+	+	+	+	+
intergenic	-	(A)7	7	151295	151301	x					+	+	+	+	+	+
intergenic	-	(A)9	9	151335	151343	x					+	+	+	+	+	+

## Sheet: Data Set 2 Subst_Rates_CDS
	KOV versus S. latifolia			Segregation sites in 6 plastid genomes of S. vulgaris
Gene	Ks	Ka	Ka/Ks	Synonymous	Rate	NonSynonymous	Rate
accD	0.0333	0.0144	0.432432	3	0.0098	1	0.0009
atpA	0.0325	0.0009	0.0276923	2	0.0053	0	0
atpB	0.0108	0.0009	0.0833333	2	0.0054	0	0
atpE	0.0317	0	0	0	0	0	0
atpF	0.0163	0.007	0.429448	0	0	0	0
atpH	0.0147	0	0	1	0.015	0	0
atpI	0.0331	0.0018	0.0543807	1	0.005	0	0
ccsA	0.0282	0.0068	0.241135	2	0.009	0	0
cemA	0.0208	0.0091	0.4375	1	0.0069	0	0
clpP	0.0217	0.0112	0.516129	1	0.0071	0	0
matK	0.0412	0.0194	0.470874	2	0.0059	1	0.0009
ndhA	0.0416	0.0024	0.0576923	1	0.0037	3	0.0012
ndhB	0.0053	0.0017	0.320755	3	0.0079	0	0
ndhC	0.0117	0.0073	0.623932	0	0	0	0
ndhD	0.0364	0.0061	0.167582	3	0.0082	3	0.0026
ndhE	0.0406	0.0132	0.325123	2	0.0267	1	0.0044
ndhF	0.0587	0.0184	0.313458	4	0.0078	12	0.007
ndhG	0.0233	0.0025	0.107296	0	0	0	0
ndhH	0.0114	0.0011	0.0964912	3	0.0114	0	0
ndhI	0.0345	0.0026	0.0753623	1	0.0084	0	0
ndhJ	0.0745	0.0083	0.111409	0	0	1	0.0028
ndhK	0.0309	0.0019	0.0614887	1	0.0061	0	0
petA	0.0601	0.0041	0.0682196	3	0.0135	2	0.0027
petB	0.0582	0.0041	0.0704467	0	0	0	0
petD	0.0084	0	0	1	0.0084	0	0
petG	0.0335	0	0	0	0	0	0
petL	0.0355	0	0	0	0	0	0
petN	0	0	NA	0	0	0	0
psaA	0.0114	0.0012	0.105263	2	0.0038	0	0
psaB	0.0179	0.0006	0.0335196	1	0.002	1	0.0006
psaC	0.0517	0	0	1	0.0168	0	0
psaI	0	0	NA	1	0.0349	0	0
psaJ	0.0871	0	0	1	0.0282	0	0
psbA	0.0161	0	0	1	0.004	0	0
psbB	0.0264	0.0013	0.0492424	0	0	0	0
psbC	0.032	0	0	2	0.0057	0	0
psbD	0.012	0	0	1	0.004	0	0
psbE	0.068	0	0	0	0	0	0
psbF	0	0.0117	NA	0	0	0	0
psbH	0.0178	0	0	0	0	0	0
psbI	0.0353	0	0	0	0	0	0
psbJ	0	0.0116	NA	0	0	0	0
psbK	0	0	NA	0	0	0	0
psbL	0	0	NA	0	0	0	0
psbM	0	0	NA	0	0	0	0
psbN	0.0299	0	0	0	0	0	0
psbT	0.1141	0	0	0	0	0	0
psbZ	0	0	NA	0	0	0	0
rbcL	0.0174	0.0028	0.16092	0	0	0	0
rpl2	0.0097	0	0	0	0	1	0.0016
rpl14	0.0111	0	0	1	0.0111	0	0
rpl16	0.0283	0.0033	0.116608	0	0	1	0.0033
rpl20	0.0346	0.0069	0.199422	1	0.0114	1	0.0035
rpl22	0.0697	0	0	2	0.0193	1	0.0029
rpl32	0.0522	0	0	0	0	0	0
rpl33	0.0677	0.013	0.192024	1	0.0218	0	0
rpl36	0	0	NA	0	0	0	0
rpoA	0.0391	0.0099	0.253197	2	0.0109	0	0
rpoB	0.0312	0.0061	0.195513	3	0.004	2	0.0008
rpoC1	0.0169	0.0045	0.266272	1	0.0021	1	0.0006
rpoC2	0.0164	0.0091	0.554878	6	0.0063	4	0.0013
rps2	0.012	0.0093	0.775	0	0	0	0
rps3	0.0266	0.006	0.225564	1	0.0065	0	0
rps4	0.0136	0.0022	0.161765	0	0	1	0.0022
rps7	0	0	NA	0	0	0	0
rps8	0.0388	0.0067	0.17268	1	0.0095	1	0.0034
rps11	0.0284	0	0	0	0	0	0
rps12	0	0	NA	0	0	0	0
rps14	0.0146	0.0043	0.294521	1	0.0146	0	0
rps15	0.0318	0.0194	0.610063	0	0	1	0.0048
rps16	0	0.005	NA	0	0	0	0
rps18	0.0286	0	0	0	0	1	0.0043
rps19	0.0151	0	0	0	0	0	0
ycf1	0.044	0.0254	0.577273	6	0.0082	26	0.0089
ycf2	0.0034	0.0037	1.08824	0	0	2	0.0004
ycf3	0.0252	0	0	0	0	0	0
ycf4	0.0229	0	0	1	0.0075	1	0.0024
SUM				74		69
Ka/Ks was estimated by DnaSp. Ka/Ks > 0.4 are in bold
The number of segregating sites is expressed per synonymous or nonsynonymous site as
estimated by DnaSP

## Sheet: Data Set 3 Indels
Region	Specification	1 bp	2 bp	3 bp	4 bp	5 bp	6 bp	7 bp	8 bp	9 bp	10 bp	11 bp	12 bp	13 bp	14 bp	15 bp	18 bp	19 bp	20 bp	20-30 bp	40-50 bp	Sum
spacer	trnH-psbA	3		1	1																	5
intron	trnK_UUU	3																				3
spacer	trnK_UUU-rps16	4							1													5	inversion 51 bp; 39bp in VS 1-13
spacer	rps16-trnQ_UUG	1			1	2			1	1					1							7
spacer	psbK-psbI	3	2				1			1			1									8
spacer	trnS_GCU-trnG_UUC			1			1												1			3
intron	trnG_UUC							1														1
spacer	trnG_UUC-trnR_UCU																			1(27 bp)		1
spacer	trnR-UCU_atpA					1																1
intron	atpF	1		1																		2
spacer	atpF-atpH	1																				1
spacer	atpH-atpI	1																				1
spacer	rps2-rpoC2	1																		1(22bp)		2
intron	rpoC1	1	1	1																		3
spacer	rpoB-trnC_GCA	3																				3
spacer	trnC_GCA-petN	1		1																1(24 bp)		3
spacer	petN-psbM	2		1																		3
spacer	psbM-trnD_GUC	1						1														2
spacer	trnE_UUC-trnT_GGU						1															1
spacer	trnT_GGU-psbD					1	1					1										3
spacer	psbC-trnS_UGA	1		1																		2
spacer	trnS_UGA-psbZ	1																				1
spacer	psbZ-trnG_GCC	2			1																	3
spacer	trnG_GCC-trnfM_CAU					1				1			1									3
spacer	trnfM_CAU-rps14	1																				1
intron2	ycf3	2	2																			4
intron1	ycf3	1					1															2
spacer	ycf3-trnS_GGA	1			1									1						1(24 bp)		4
spacer	rps4-trnT_UGU			1																		1
spacer	trnT_UGU-trnL_UAA	3					1															4
intron	trnL_UAA			1				1														2
spacer	trnL_UAA-trnF_GAA							1														1
spacer	trnF_GAA-ndhJ	1																		1(24 bp)	1(45 bp)	3
spacer	ndhJ-ndhK		1			1																2
spacer	ndhK-ndhC	2																				2
spacer	ndhC-trnV_UAC	3							1												1(50 bp)	5
spacer	trnM_CAU-atpE	2					1															3
spacer	atpB-rbcL	1	1		1					1												4
spacer	rbcL-accD	1	1													1						3
spacer	accD-psaI					1																1
spacer	psaI-ycf4	1		1																		2
spacer	ycf4-cemA	3					1			1				1								6
spacer	cemA-petA	1	1				1															3
spacer	petA-psbJ	1																		1(28 bp)		2
spacer	psbE-petL					1																1
spacer	petL-petG		1																			1
spacer	petG-trnW_CCA	1	1																			2
spacer	psaJ-rpl33					1																1
spacer	rpl33-rps18		2				1															3
spacer	rps18-rpl20	1						1														2
spacer	rpl20-rps12	1																				1
intron2	clpP	6					1	1														8
intron1	clpP	2	2	1																		5
spacer	psbB-psbT	1		1																		2
spacer	psbN-psbH		1																			1
intron	petB									1		1										2
spacer	petB-petD	1																				1
intron	petD		1					1							1							3
spacer	rpl36-rps8																	1				1
intron	rpl16	2	2																			4
spacer	rpl16-rps3	1																				1
spacer	ycf2-trnL_CAA																		1			1
spacer	trnL_CAA-ndhB	1							1													2
spacer	rrn16-trnI_GAU								1													1
spacer	trnN_GUU-ndhF																1					1
spacer	ndhF-rpl32						1															1
spacer	rpl32-trnL-UAG	5																				5
spacer	trnL_UAG-ccsA																			1(23 bp)		1
CDS	ndhD			1																		1
spacer	psaC-ndhE	1																				1
spacer	ndhG-ndhI	1	1		1																	3
spacer	ndhI-ndhA		1																			1
intron	ndhA	2	1		3		2															8
spacer	rps15-ycf1	1																				1
CDS	ycf1						1						1									2
		81	22	13	9	9	15	7	5	6	0	2	3	2	2	1	1	1	2	7	2	190

## Sheet: Data Set 4 KaKs matrices
	Synonymous and nonsynonymous substitutions in the ycf1 gene in 6 cp genomes of S. vulgaris										Synonymous and nonsynonymous substitutions in the ndhF gene in 6 cp genomes of S. vulgaris
	and S. latifolia estimated by DNaSP										and S. latifolia estimated by DNaSP
	Seq 1	Seq 2	SilentDif	SilentPos	Ks	NSynDif	NSynPos	Ka	Ka/Ks		Seq 1	Seq 2	SilentDif	SilentPos	Ks	NSynDif	NSynPos	Ka	Ka/Ks
	KOV	S.latifolia	31,25	731.5	0.044	72,75	2910.5	0.0254	0.577273		KOV	S.latifolia	29,00	513.25	0.0587	31,00	1703.75	0.0184	0.313458
	SD2	S.latifolia	31,50	732.33	0.0443	71,50	2909.67	0.025	0.564334		SD2	S.latifolia	29,00	512.75	0.0588	33,00	1704.25	0.0196	0.333333
	ZE2	S.latifolia	31,25	732	0.044	76,75	2910	0.0268	0.609091		ZE2	S.latifolia	29,00	512.92	0.0588	33,00	1704.08	0.0196	0.333333
	D11	S.latifolia	30,25	731.83	0.0425	70,75	2910.17	0.0247	0.581176		D11	S.latifolia	28,00	513.42	0.0566	32,00	1703.58	0.019	0.335689
	KRA	S.latifolia	32,25	731.17	0.0455	75,75	2910.83	0.0265	0.582418		KRA	S.latifolia	27,50	513.08	0.0556	32,50	1703.92	0.0193	0.347122
	VS1	S.latifolia	28,25	731.5	0.0396	75,75	2910.5	0.0265	0.669192		VS1	S.latifolia	29,50	513.25	0.0598	33,50	1703.75	0.0199	0.332776
	KOV	SD2	2,00	730	0.0027	7,00	2912	0.0024	0.888889		KOV	SD2	2,00	513	0.0039	2,00	1704	0.0012	0.307692
	KOV	ZE2	2,00	729.67	0.0027	8,00	2912.33	0.0028	1.03704		KOV	ZE2	2,00	513.17	0.0039	2,00	1703.83	0.0012	0.307692
	KOV	KRA	2,00	728.83	0.0027	10,00	2913.17	0.0034	1.25926		KOV	KRA	1,00	513.33	0.002	1,00	1703.67	0.0006	0.3
	KOV	D11	1,00	729.5	0.0014	4,00	2912.5	0.0014	1		KOV	D11	1,00	513.67	0.0019	3,00	1703.33	0.0018	0.947368
	KOV	VS1	3,00	729.17	0.0041	11,00	2912.83	0.0038	0.926829		KOV	VS1	2,50	513.5	0.0049	6,50	1703.5	0.0038	0.77551
	SD2	ZE2	0,00	730.5	0	5,00	2911.5	0.0017	NA		SD2	ZE2	0,00	512.67	0	2,00	1704.33	0.0012	NA
	SD2	D11	1,00	730.33	0.0014	7,00	2911.67	0.0024	1.71429		SD2	D11	1,00	513.17	0.002	5,00	1703.83	0.0029	1.45
	SD2	KRA	2,00	729.67	0.0027	13,00	2912.33	0.0045	1.66667		SD2	KRA	1,00	512.83	0.002	3,00	1704.17	0.0018	0.9
	SD2	VS1	3,00	730	0.0041	14,00	2912	0.0048	1.17073		SD2	VS1	2,50	513	0.0049	8,50	1704	0.005	1.02041
	ZE2	D11	1,00	730	0.0014	8,00	2912	0.0028	2		ZE2	D11	1,00	513.33	0.002	5,00	1703.67	0.0029	1.45
	ZE2	KRA	2,00	729.33	0.0027	14,00	2912.67	0.0048	1.77778		ZE2	KRA	1,00	513	0.002	3,00	1704	0.0018	0.9
	ZE2	VS1	3,00	729.67	0.0041	15,00	2912.33	0.0052	1.26829		ZE2	VS1	2,50	513.17	0.0049	8,50	1703.83	0.005	1.02041
	D11	KRA	1,00	729.17	0.0014	8,00	2912.83	0.0028	2		D11	KRA	0,00	513.5	0	4,00	1703.5	0.0024	NA
	D11	VS1	2,00	729.5	0.0027	9,00	2912.5	0.0031	1.14815		D11	VS1	1,50	513.67	0.0029	7,50	1703.33	0.0044	1.51724
	KRA	VS1	3,00	728.83	0.0041	15,00	2913.17	0.0052	1.26829		KRA	VS1	1,50	513.33	0.0029	7,50	1703.67	0.0044	1.51724
	SilentDif…Number of synonumous substitutions
	SilentPos…Number of synonymous positions
	NSynDif…Number of nonsynonymous substitutions
	NSynPos…Number of nonsynonymous positions
	Ks…Synonymous positions per synonymous sites
	Ka….Nonsynonymous positions per nonsynonymous sites

## Sheet: Data Set 5 Gene coverage
KRA		GSNAP	TPM					Chloroseq	RPM						KOV	GSNAP	TPM						Chloroseq	RPM
	length	avgH	SD_H	H:F	avgF	SD_F		avgH	SD_H	H:F	log2H:F	avgF	SD_F			length	avgH	SD_H	H:F	avgF	SD_F		avgH	SD_H	H:F	avgF	SD_F
accD_gene	1434	1538.86	216.183	1.2208	1260.54	102.905		1542.09	216.007	1.1479	0.0599024	1343.4	256.925		accD_gene	1434	2826.27	756.797	1.22316	2310.63	475.25		3412.4	664.809	0.937204	3641.05	819.544
atpA_gene	1524	9950.57	426.242	0.975032	10205.4	814.972		9314.71	1555.58	0.967905	-0.0141675	9623.58	663.495		atpA_gene	1524	6254.05	1465.11	0.777808	8040.61	156.695		7274.93	663.005	0.644737	11283.5	46.7398
atpB_gene	1473	4102.72	80.7265	1.12338	3652.12	389.886		4053.8	572.475	1.06896	0.0289631	3792.27	170.387		atpB_gene	1473	3019.6	586.412	0.934607	3230.88	406.214		3926.87	548.601	0.786044	4995.74	813.979
atpE_gene	402	5068.69	45.498	1.15549	4386.63	304.64		5848.94	729.197	1.07992	0.0333905	5416.1	501.508		atpE_gene	402	4256.1	878.705	0.929509	4578.87	611.063		7024.79	768.479	0.820302	8563.67	1527.29
atpF_gene	1221	9317.01	618.149	1.07867	8637.47	572.148		5655.88	915.023	1.01219	0.00526322	5587.75	465.879		atpF_gene	1223	15981.3	4162.83	0.931814	17150.7	836.792		8117.72	1105.14	0.754976	10752.3	248.336
atpF_exon_1	145	8007.33	447.628	1.02593	7804.97	309.451		11287.3	1602.61	0.975171	-0.010919	11574.7	1229.17		atpF_exon_1	145	18094.4	4516.42	0.916885	19734.7	1144.47		35461.5	4868.5	0.815213	43499.6	545.109
atpF_exon_2	410	10180	587.918	1.06854	9526.99	686.348		11526.3	1763.23	1.03489	0.0148926	11137.8	914.157		atpF_exon_2	410	8368.34	2044.68	0.932809	8971.12	381.306		9267.04	975.843	0.77871	11900.5	172.675
atpF_intron	666	2502.42	217.703	0.974919	2566.8	190.922		3843.79	699.084	0.974312	-0.011302	3945.13	330.037		atpF_intron	668	3898.29	852.936	0.8	4917.04	464.981		7230.06	1095.79	0.73878	9786.49	525.819
atpH_gene	246	14432	1267.22	0.928316	15546.4	560.978		16297.6	2758.84	0.923715	-0.0344619	17643.5	2890.91		atpH_gene	246	6729.39	2241.57	0.915968	7346.75	1042.32		11261.8	2129.91	0.74684	15079.3	2343.92
atpI_gene	747	3497.1	261.603	0.970254	3604.32	316.228		3419.3	338.062	0.9538	-0.0205427	3584.92	608.087		atpI_gene	747	1750.88	431.38	0.794532	2203.66	202.089		2429.66	217.399	0.711748	3413.64	59.0929
ccsA_gene	954	678.107	89.2695	0.932093	727.51	151.306		701.84	132.08	0.882388	-0.0543405	795.388	249.549		ccsA_gene	954	775.676	212.474	1.0898	711.762	188.582		1226.63	107.423	0.825208	1486.44	132.066
cemA_gene	699	1477.96	251.269	1.18006	1252.45	114.087		1557.72	259.426	1.08201	0.0342305	1439.65	278.616		cemA_gene	699	1638.64	312.623	0.989024	1656.82	165.93		2059.04	272.599	0.852372	2415.66	194.412
clpP_gene	2037	9210.45	567.336	1.11695	8246.07	1191.79		2848.9	359.665	1.06062	0.0255599	2686.07	526.625		clpP_gene	2045	5843.17	1248.77	1.00514	5813.3	305.155		4812.23	908.468	0.818921	5876.31	439.304
clpP_exon_1	71	5983.19	525.393	1.13381	5277.08	765.133		13679.7	1951.83	1.12768	0.052186	12130.9	2316.66		clpP_exon_1	71	4193.95	964.401	1.00584	4169.6	639.568		17165.4	2440.67	0.828366	20721.9	2095.37
clpP_exon_2	292	9323.71	614.351	1.09201	8538.14	1329.18		11282.3	1431.86	1.08295	0.034609	10418.1	1736.03		clpP_exon_2	292	5846.2	1222.22	1.03686	5638.37	262.507		12447.9	1963.91	0.872569	14265.8	1452.47
clpP_exon_3	228	11053.3	433.614	1.09606	10084.6	1400.45		12471.4	1631.52	1.07166	0.0300556	11637.5	2093.26		clpP_exon_3	228	11425.2	2453.28	1.00683	11347.7	668.804		17291.2	3089.2	0.81316	21264.2	1876.38
clpP_intron_1	830	757.849	107.594	1.01797	744.471	164.838		1788.78	238.358	1.06813	0.0286259	1674.68	357.984		clpP_intron_1	833	1406.09	432.814	1.14217	1231.07	57.3951		2673.81	645.651	0.914127	2924.99	186.337
clpP_intron_2	615	11129.5	535.043	1.13249	9827.46	1309.66		3059.08	368.777	1.05261	0.0222678	2906.19	546.067		clpP_intron_2	621	5185.08	1119.4	0.91551	5663.59	279.076		4133.12	707.934	0.735276	5621.18	381.166
matK_gene	1512	7469.29	1422.16	1.02865	7261.27	893.125		6853.31	428.051	0.985629	-0.00628663	6953.24	1782.51		matK_gene	1512	6112.57	726.064	0.872657	7004.55	1150.48		8938.06	1402.69	0.691766	12920.6	1936.41
ndhA_gene	2115	1110.14	106.716	0.825943	1344.09	9.18		1047.61	137.494	0.820456	-0.0859447	1276.87	187.381		ndhA_gene	2115	1508.17	357.434	0.813258	1854.48	82.3542		1842.07	345.619	0.699631	2632.91	62.1688
ndhA_exon_1	553	1381.14	53.0196	0.810625	1703.8	86.5008		1396.97	164.556	0.80878	-0.0921698	1727.26	153.593		ndhA_exon_1	553	906.668	187.544	0.763559	1187.42	64.981		1950.46	362.413	0.698495	2792.37	138.649
ndhA_exon_2	539	1324.87	152.534	0.844057	1569.65	77.33		1526.28	162.337	0.833135	-0.0792848	1831.98	308.79		ndhA_exon_2	539	1806.27	445.105	0.774181	2333.14	27.7907		2384.77	360.997	0.65643	3632.94	90.1703
ndhA_intron	1023	850.089	113.907	0.825252	1030.1	38.0655		940.095	149.185	0.813088	-0.0898623	1156.2	214.755		ndhA_intron	1023	1517.74	382.777	0.905754	1675.67	108.597		1917.21	410.42	0.739343	2593.13	145.127
ndhB_gene	2201	3866.26	577.431	1.03766	3725.96	128.001		3248.02	679.336	0.999521	-0.000208093	3249.58	337.491		ndhB_gene	2201	1784.32	393.939	1.06519	1675.12	180.954		2188.69	439.362	0.852077	2568.65	119.784
ndhB_exon_1	777	3290.72	366.258	1.04442	3150.77	54.2236		3524.95	692.531	1.00369	0.00159845	3512	454.746		ndhB_exon_1	777	1213.28	223.203	1.0077	1204.01	118.724		1835.45	360.562	0.856791	2142.24	257.451
ndhB_exon_2	756	3367.69	501.628	0.99643	3379.76	107.759		3338.92	720.887	0.974406	-0.0112599	3426.62	349.071		ndhB_exon_2	756	2272.86	465.396	1.06619	2131.77	256.182		2915.29	536.929	0.848599	3435.42	56.0029
ndhB_intron	668	3880.55	489.768	1.02459	3787.41	315.789		4104.72	917.463	1.00735	0.00318151	4074.76	380.778		ndhB_intron	668	1808.51	491.57	1.11298	1624.92	213.928		2085.94	498.739	0.856531	2435.33	67.0761
ndhC_gene	363	493.357	16.4842	1.23094	400.796	47.8083		488.29	64.5836	1.20565	0.0812196	405.003	52.8963		ndhC_gene	363	803.191	254.479	0.884749	907.817	310.646		2141.85	233.878	1.2974	1650.89	701.273
ndhD_gene	1520	2021.25	196.786	1.09317	1848.98	223.227		2175.32	181.609	0.992612	-0.00322031	2191.51	479.17		ndhD_gene	1518	1712.96	406.329	0.780915	2193.53	43.4098		2253.44	292.454	0.690884	3261.67	106.193
ndhE_gene	306	905.329	203.067	1.13534	797.406	131.474		1085.05	231.799	1.05742	0.024248	1026.12	281.844		ndhE_gene	306	1084.85	376.356	0.645819	1679.8	131.348		1270.81	171.183	0.558469	2275.53	114.452
ndhF_gene	2229	181.224	22.3958	1.02973	175.991	37.3491		324.88	46.4109	1.09419	0.0390932	296.914	53.918		ndhF_gene	2229	284.053	90.923	0.919559	308.901	14.7017		624.886	117.954	0.843501	740.823	52.5939
ndhG_gene	531	796.5	170.204	1.12836	705.893	131.634		935.393	188.457	1.09051	0.037629	857.759	251.188		ndhG_gene	531	3353.64	1132.83	0.804048	4170.94	123.668		3980.77	846.028	0.659662	6034.56	54.7301
ndhH_gene	1182	1646.54	24.7046	0.785483	2096.22	156.972		1663.2	224.269	0.785411	-0.104903	2117.61	143.69		ndhH_gene	1182	999.837	177.314	0.857085	1166.56	126.459		1227.35	247.905	0.69772	1759.08	147.785
ndhI_gene	498	1277.72	183.104	0.893874	1429.42	48.8846		1301.54	191.447	0.887575	-0.0517951	1466.4	241.964		ndhI_gene	498	584.255	129.204	0.742113	787.286	74.5832		929.879	139.518	0.69272	1342.36	22.09
ndhJ_gene	477	1023.91	200.73	1.41076	725.784	99.8239		1256.86	342.898	1.30345	0.115095	964.258	78.9981		ndhJ_gene	477	2141.88	478.532	0.858187	2495.82	895.726		3873.4	611.47	0.997369	3883.61	1562.43
ndhK_gene	684	987.827	181.597	1.30914	754.561	97.621		1060.48	310.333	1.21814	0.0856958	870.575	66.3656		ndhK_gene	684	891.708	232.385	0.862289	1034.12	362.728		1657.57	102.3	1.09203	1517.88	576.363
petA_gene	963	2825.38	254.846	1.06474	2653.59	84.1763		2859.51	401.492	1.03395	0.0145007	2765.61	447.349		petA_gene	963	1438.73	261.869	1.01085	1423.29	32.4364		2037.51	329.896	0.850506	2395.65	149.744
petB_gene	1373	5501.65	868.374	1.07694	5108.61	514.332		5035.75	947.787	1.04775	0.0202569	4806.26	994.04		petB_gene	1373	5263.14	723.921	0.712601	7385.82	1408.81		4937.74	504.746	0.651438	7579.76	475.063
petB_exon_1	6	1863.74	430.177	1.06344	1752.56	364.969		87635.5	42538.1	1.16541	0.0664777	75197.3	18436.1		petB_exon_1	6	5479.09	550.688	0.734586	7458.75	1666.28		62284.5	6409.82	0.707565	88026.4	7079.91
petB_exon_2	642	8945.82	1261.72	1.07905	8290.43	698.275		8395.96	1472.54	1.053	0.0224281	7973.38	1578.58		petB_exon_2	642	5220.31	778.268	0.725127	7199.16	1441.56		8105.34	990.376	0.688516	11772.2	186.111
petB_intron	725	2363.44	521.493	1.06717	2214.69	368.051		2990.82	768.794	1.05672	0.0239599	2830.28	599.28		petB_intron	725	1778.75	422.757	0.598582	2971.6	593.704		2611.58	116.099	0.575418	4538.57	756.272
petD_gene	1274	7369.47	809.18	0.922317	7990.17	862.143		3657.75	214.022	0.85331	-0.0688931	4286.55	1040.39		petD_gene	1261	5401.9	991.763	0.794709	6797.33	917.217		5449.12	745.718	0.733204	7431.93	297.338
petD_exon_1	8	9251.58	629.052	0.981054	9430.24	1326.81		151628	10350.6	0.94744	-0.0234483	160039	44998.6		petD_exon_1	8	2692.43	506.156	0.699268	3850.35	807.077		24148.3	4692.93	0.655286	36851.6	1123.8
petD_exon_2	475	6601.5	971.187	0.86232	7655.51	569.932		6486.45	199.189	0.843847	-0.0737363	7686.76	1768.91		petD_exon_2	475	4548.74	981.51	0.910334	4996.78	572.34		5310.84	584.098	0.763404	6956.78	1253.35
petD_intron	791	2290.4	370.977	0.861935	2657.28	367.487		2931.93	258.713	0.868814	-0.0610731	3374.63	877.578		petD_intron	778	4654.44	873.99	0.774878	6006.67	938.464		5816.94	882.505	0.717107	8111.68	280.53
petG_gene	114	545.523	244.369	1.19691	455.774	83.8286		1651.1	548.317	1.02935	0.0125645	1604.02	434.452		petG_gene	114	4029.64	879.185	0.758186	5314.84	861.1		2803.13	244.496	0.65188	4300.07	245.104
petL_gene	96	835.796	481.652	1.21023	690.61	178.336		1950.25	983.014	1.09351	0.0388228	1783.48	680.984		petL_gene	96	7034.3	1884.35	0.789941	8904.84	1289.23		19818.4	1146.51	0.724199	27366	258.801
petN_gene	90	3564.83	405.923	1.08301	3291.59	705.64		7036.96	1184.89	1.0372	0.0158638	6784.55	2257.65		petN_gene	90	4492.78	1609.82	0.97807	4593.52	1314.89		14520.8	3476.03	0.881301	16476.5	5583.24
psaA_gene	2253	8931.86	1577.29	1.10193	8105.68	1290.77		7829.01	2130	1.09627	0.0399178	7141.49	1204.08		psaA_gene	2253	2866.5	419.748	0.634488	4517.82	1383.12		3505.51	467.794	0.647406	5414.7	776.495
psaB_gene	2205	6710.52	1125.14	1.10455	6075.34	836.963		6200.73	1656.71	1.09979	0.0413103	5638.09	872.822		psaB_gene	2205	2640.17	384.608	0.679908	3883.13	1054.16		3749.45	496.377	0.683459	5485.99	577.395
psaC_gene	246	6776.03	591.698	1.22027	5552.91	236.046		6906.84	1494.84	1.20128	0.079643	5749.59	1012.14		psaC_gene	246	8131.75	2846.76	0.862093	9432.57	1081.36		9075.01	2781.82	0.751952	12068.6	1466.96
psaI_gene	111	2725.52	895.171	1.1332	2405.15	521.361		5029.28	1418.23	1.04652	0.0197489	4805.7	1469.59		psaI_gene	111	8575.76	2284.27	1.06838	8026.86	1242.96		20214.6	4228.38	0.86608	23340.3	5493.16
psaJ_gene	135	5749.71	606.41	0.906704	6341.33	826.614		8927.6	1394.67	0.890355	-0.0504366	10027	2715.98		psaJ_gene	135	5993.33	1597.74	0.860781	6962.66	542.921		9715.9	1083.85	0.750326	12948.9	612.779
psbA_gene	1062	96803.3	16026.7	1.08457	89255.1	31283.2		82363.6	17963.7	1.05602	0.0236726	77994.3	30756.8		psbA_gene	1062	40743	11606.7	0.647576	62916.2	23459.2		47990.6	3323.74	0.67305	71303.1	11074
psbB_gene	1527	10169	863.435	1.13405	8966.94	1563.24		9410.51	1267.46	1.10668	0.0440218	8503.37	1671.5		psbB_gene	1527	4177.81	850.256	0.785842	5316.35	828.367		6059.65	631.645	0.719773	8418.84	517.539
psbC_gene	1422	13037.9	673.159	1.00029	13034.1	728.677		12329.5	2233.38	0.981226	-0.00823083	12565.4	2200.01		psbC_gene	1422	9113.77	2057.36	0.750838	12138.1	1834.78		12436.3	1249.67	0.695414	17883.3	1334.03
psbD_gene	1062	8211.51	199.409	0.845433	9712.79	583.609		9614.22	1525.7	0.855383	-0.0678392	11239.7	2124.17		psbD_gene	1062	1893.84	410.569	0.815696	2321.74	495.479		3262.85	389.373	0.834265	3911.05	67.0408
psbE_gene	252	16096	1711.66	1.19819	13433.5	1297.31		19261.9	3459.49	1.18039	0.0720242	16318.3	2485.6		psbE_gene	252	15491.2	2812.41	0.862481	17961.2	1632.78		21766.7	2745.31	0.735175	29607.6	4545.78
psbF_gene	120	2609.03	157.766	1.20901	2158	166.683		7139.79	982.144	1.24132	0.0938837	5751.77	871.297		psbF_gene	120	13904.1	2673.24	0.856445	16234.7	1321.37		26397.8	3598.8	0.739547	35694.6	4704.52
psbH_gene	222	9655.24	529.421	1.20681	8000.64	689.834		9467.34	1130.04	1.19229	0.0763825	7940.45	1441.29		psbH_gene	222	7602.81	1600.17	0.990451	7676.11	476.904		18143.1	2606.75	0.873779	20764	120.137
psbI_gene	111	1170.72	95.5818	1.15097	1017.16	73.8911		3076.25	656.558	1.14663	0.0594252	2682.85	554.15		psbI_gene	111	2302	514.664	0.768351	2996.03	457.129		9218.15	2061.7	0.842887	10936.4	1521.14
psbJ_gene	123	11681.1	1450.02	1.22546	9532.01	701.219		17918.4	4164.64	1.16731	0.0671853	15350.2	2763.82		psbJ_gene	123	9230.32	1780.08	0.904276	10207.4	1415.82		12887.9	2011.51	0.734435	17548.1	3425.51
psbK_gene	180	1375.09	409.909	1.35542	1014.51	183.494		2315.15	472.434	1.30152	0.114452	1778.8	529.29		psbK_gene	180	1193.09	268.125	0.792299	1505.86	202.87		6144.3	1721.36	0.833172	7374.58	264.599
psbL_gene	117	2591.56	594.102	1.42524	1818.33	193.349		7056.37	982.083	1.31967	0.120466	5347.06	1052.61		psbL_gene	117	8332.95	1680.52	0.814804	10226.9	783.794		14706.8	1202.61	0.657496	22367.8	2958.46
psbM_gene	105	1193.89	749.415	1.44713	825.005	333.528		2366.97	1129.86	1.13833	0.0562666	2079.34	1052.87		psbM_gene	105	2566.12	1109.82	0.843081	3043.74	326.262		4909.53	1235.59	0.751236	6535.26	947.078
psbN_gene	132	263.557	31.1986	0.897293	293.724	41.0462		6266.44	809.37	1.14874	0.0602229	5455.04	921.221		psbN_gene	132	391.076	96.7517	0.782561	499.739	121.967		4469.69	588.804	0.686691	6509.03	17.515
psbT_gene	108	1173.56	285.824	1.38831	845.32	141.391		3105.04	473.158	1.23138	0.0903909	2521.6	482.059		psbT_gene	108	1466.63	276.042	0.890101	1647.71	84.9369		4790.65	750.012	0.752652	6365.02	326.238
psbZ_gene	189	5045.89	1104.52	1.27869	3946.14	561.558		7015.47	2608.44	1.27384	0.105114	5507.35	1516.21		psbZ_gene	189	6614.45	1780.21	0.715228	9248.03	1127.74		13901.7	3242.8	0.711465	19539.6	2523.66
rbcL_gene	1428	49510.4	2318.32	1.05726	46829.1	13190.9		45290.6	6598.07	1.02942	0.0125929	43996.2	14647.9		rbcL_gene	1428	13999.2	3300.64	0.720152	19439.2	2426.15		16209.6	1037.54	0.637371	25431.9	3363.14
rpl14_gene	366	3549.4	370.463	0.912257	3890.79	592.162		3561.94	120.291	0.888278	-0.0514509	4009.94	767.612		rpl14_gene	366	4069.16	756.749	0.955944	4256.69	869.016		5206.48	460.641	0.743165	7005.82	1304.81
rpl16_gene	1308	2512.46	305.989	0.844325	2975.7	415.025		2318.83	133.238	0.830675	-0.0805687	2791.5	476.258		rpl16_gene	1307	2411.33	410.151	1.01989	2364.31	593.806		2677.61	311.38	0.79856	3353.05	576.992
rpl16_exon_1	9	230.418	34.4132	0.903397	255.057	13.6762		3783.51	1466.73	1	3.8262e-07	3783.51	808.283		rpl16_exon_1	9	1683.1	362.408	0.971983	1731.61	364.556		13384.8	542.802	0.811951	16484.7	2007.62
rpl16_exon_2	399	4706.01	466.626	0.861405	5463.18	793.271		5225.2	266.122	0.847866	-0.0716725	6162.77	1049.62		rpl16_exon_2	399	3823.4	628.367	1.04137	3671.52	918.186		5183.78	634.268	0.80033	6477.06	1132.79
rpl16_intron	900	1533.12	236.807	0.819577	1870.62	253.868		1550.07	91.6394	0.780374	-0.107697	1986.32	309.548		rpl16_intron	899	1434.62	249.948	1.08027	1328.02	353.023		1877.31	208.337	0.807692	2324.28	423.225
rpl20_gene	378	1588.01	89.7664	0.910766	1743.6	114.315		2384.93	196.859	0.891686	-0.0497881	2674.63	389.032		rpl20_gene	378	1999.27	554.535	0.987642	2024.29	102.051		3742.46	782.82	0.916882	4081.72	380.084
rpl22_gene	456	2391.76	408.529	0.869089	2752.03	494.145		1689.47	281.668	0.906902	-0.0424398	1862.9	348.091		rpl22_gene	456	2234.25	420.888	0.992488	2251.16	416.262		2508.9	497.462	0.776962	3229.11	32.6047
rpl2_gene	825	1854.36	235.853	0.923856	2007.19	436.388		2498	166.122	0.869641	-0.06066	2872.45	503.196		rpl2_gene	825	2836.8	504.936	1.28241	2212.07	698.683		3307.61	312.298	0.777319	4255.15	465
rpl32_gene	174	1943.7	1032.27	1.14454	1698.23	369.543		1951.22	1072.08	1.10019	0.0414694	1773.52	641.431		rpl32_gene	174	3002.08	733.644	1.15937	2589.41	536.451		4505.02	525.225	0.853578	5277.81	275.666
rpl33_gene	201	5060.32	534.729	1.01637	4978.8	797.692		6476.31	1188.79	0.987203	-0.00559343	6560.26	1929.78		rpl33_gene	201	5812.86	1523.49	0.977083	5949.2	368.157		6959.69	1731.14	0.801718	8680.97	335.968
rpl36_gene	114	2150.11	351.003	0.820062	2621.89	392.781		2450.49	217.254	0.788818	-0.103023	3106.54	733.375		rpl36_gene	114	1079.48	222.16	1.06494	1013.66	203.312		2055.17	300.527	0.813971	2524.86	58.0181
rpoA_gene	792	2416.88	368.722	0.812592	2974.28	375.636		2484.57	332.76	0.794057	-0.100148	3128.96	747.983		rpoA_gene	792	1781.06	351.382	1.08358	1643.68	352.303		2510.7	249.14	0.816063	3076.6	347.246
rpoB_gene	3207	712.116	54.8103	0.693325	1027.1	214.091		687.502	62.8507	0.692779	-0.159406	992.384	120.789		rpoB_gene	3207	676.183	162.04	0.93145	725.946	169.676		843.608	145.055	0.724037	1165.14	207.232
rpoC1_gene	2774	1224.23	203.878	0.705277	1735.81	431.036		1029.7	122.461	0.67706	-0.169373	1520.85	252.685		rpoC1_gene	2774	871.954	182.669	0.950252	917.603	246.085		1057.39	149.424	0.712954	1483.11	266.841
rpoC1_exon_1	432	1190.26	208.888	0.671919	1771.44	481.784		1422.93	197.063	0.66517	-0.177067	2139.2	387.741		rpoC1_exon_1	432	829.655	177.543	1.04195	796.256	232.292		882.268	172.118	0.795473	1109.11	196.588
rpoC1_exon_2	1623	1376.44	230.42	0.697686	1972.87	505.515		1343.44	149.565	0.689769	-0.161296	1947.67	315.114		rpoC1_exon_2	1623	1054.77	214.085	0.937485	1125.1	283.302		1438.35	211.054	0.722069	1991.99	325.446
rpoC1_intron	719	326.855	43.0723	0.578375	565.126	143.356		532.715	54.4791	0.634812	-0.197355	839.17	154.981		rpoC1_intron	719	413.957	98.2442	0.92056	449.68	162.05		651.841	137.526	0.757441	860.583	209.992
rpoC2_gene	4134	948.513	152.907	0.67903	1396.87	392.698		919.931	110.655	0.692114	-0.159822	1329.16	255.524		rpoC2_gene	4134	565.223	104.056	1.04812	539.273	139.217		719.594	128.256	0.795832	904.202	131.569
rps11_gene	417	3060.25	357.415	0.818351	3739.53	415.873		3325.64	102.95	0.786463	-0.104321	4228.6	842.021		rps11_gene	417	896.971	138.092	1.05308	851.762	178.094		1208.25	133.519	0.810413	1490.91	167.825
rps12_gene	908	10332.9	743.383	1.1319	9128.84	1469.62		13041.8	3476.86	1.18031	0.0719952	11049.5	1963.1		rps12_gene	908	3221.58	698.189	1.13119	2847.96	274.095		11147.1	2350.92	0.88644	12575.1	864.905
rps12_exon_1	114	5712.48	395.788	1.0397	5494.35	670.908		6796.93	1058.6	0.913643	-0.0392236	7439.37	1479.41		rps12_exon_1	114	5762.08	1188.15	1.08612	5305.18	501.41		7984.8	1514.97	0.870041	9177.5	813.625
rps12_exon_2	232	9956.4	638.465	1.13342	8784.37	1469.57		6591.46	1014.46	1.03123	0.0133555	6391.84	923.829		rps12_exon_2	232	2814.16	393.392	1.06046	2653.72	154.299		4292.27	1164.88	0.92748	4627.89	290.175
rps12_exon_3	26	10806.8	1140.04	1.10304	9797.29	1580.87		16595.4	3296.03	0.901594	-0.0449889	18406.8	2998.95		rps12_exon_3	26	1981.52	426.869	1.0897	1818.42	81.8025		4687.95	1140.37	0.907025	5168.49	6.55488
rps12_intron	536	2479.83	103.399	1.05968	2340.18	469.634		2777.74	389.477	1.01347	0.00580896	2740.84	460.271		rps12_intron	536	2274.24	625.032	1.21955	1864.82	325.881		3038.72	887.365	0.930468	3265.8	45.0286
rps14_gene	303	12084.5	583.974	1.13486	10648.4	1146.93		12062.3	1988.79	1.12882	0.0526248	10685.8	841.854		rps14_gene	303	18006.9	3913.49	0.874943	20580.6	875.427		25455.6	4827.52	0.770897	33020.8	379.292
rps15_gene	273	676.342	140.709	0.862086	784.542	19.8592		876.762	194.974	0.841469	-0.0749619	1041.94	134.886		rps15_gene	273	1463.3	261.067	0.815288	1794.83	377.755		1737.43	174.323	0.582988	2980.21	306.686
rps16_gene	1139	11754.6	274.451	0.860979	13652.6	481.366		4379.46	337.647	0.811692	-0.0906087	5395.47	838.062		rps16_gene	1139	19037.5	1546.84	0.91268	20858.9	2714.49		13213.9	3361.61	0.799782	16521.9	1169.98
rps16_exon_1	40	11171.7	189.581	0.855867	13053.1	461.566		42479.6	4612	0.844351	-0.073477	50310.4	6533.37		rps16_exon_1	40	15424.8	1316.83	0.870614	17717.2	2975.5		50638.9	11964.9	0.745429	67932.6	12144.4
rps16_exon_2	227	9556.81	411.114	0.873735	10937.9	343.819		10359.2	988.92	0.852611	-0.0692491	12149.9	1414.21		rps16_exon_2	227	44948.2	5425.49	1.01091	44463	5408.79		52967.8	13680	0.822213	64420.9	4533.76
rps16_intron	872	3553.49	282.186	0.801497	4433.57	181.622		4716.9	350.331	0.794204	-0.100068	5939.16	921.82		rps16_intron	872	1710.22	295.658	0.905094	1889.55	271.591		2905.78	799.946	0.756338	3841.91	81.6567
rps18_gene	306	4632.73	645.337	1.04181	4446.8	553.622		4912.36	974.203	1.005	0.00216402	4887.94	1272.46		rps18_gene	306	4268.27	1098.27	0.977067	4368.46	430.051		6326.7	1721.76	0.80989	7811.81	672.741
rps19_gene	279	1403.74	239.241	0.910212	1542.21	253.853		1715.26	194.679	0.885986	-0.0525732	1935.99	350.472		rps19_gene	279	919.178	149.509	1.09415	840.086	197.873		2802.93	301.824	0.772431	3628.71	329.54
rps2_gene	711	2417.09	165.319	0.914395	2643.38	346.346		2320.56	321.479	0.91437	-0.0388782	2537.88	308.945		rps2_gene	711	1304.31	282.619	0.909927	1433.42	125.808		2089.42	353.277	0.81093	2576.57	260.838
rps3_gene	657	3066.81	488.78	0.813985	3767.65	664.101		2806.45	153.052	0.795657	-0.0992743	3527.22	551.697		rps3_gene	657	3359.8	529.661	1.07945	3112.52	662.554		4083.31	527.39	0.803849	5079.7	466.931
rps4_gene	606	2175.08	160.109	0.998114	2179.19	541.861		2471.99	314.172	0.98774	-0.00535746	2502.67	305.663		rps4_gene	606	1296.22	330.872	0.993687	1304.45	243.352		1956.07	249.645	0.961853	2033.64	44.1588
rps7_gene	468	9751.92	618.474	1.12191	8692.26	1286.87		10405.7	1918.15	1.09802	0.0406103	9476.75	1150.5		rps7_gene	468	11525.5	1970.36	1.07071	10764.4	1164.27		20638	3973.99	0.843455	24468.4	1285.1
rps8_gene	405	3105.79	577.15	0.852489	3643.2	508.871		3372.32	182.536	0.835241	-0.078188	4037.54	812.539		rps8_gene	405	3026.17	699.15	1.0484	2886.46	807.979		4004.93	219.714	0.784559	5104.69	1087.16
ycf1_gene	3666	432.642	66.872	0.974878	443.791	115.119		369.641	72.7468	0.96692	-0.0146094	382.287	60.7006		ycf1_gene	3666	703.463	120.239	1.08791	646.618	200.9		896.2	179.672	0.865083	1155.28	84.2871
ycf2_gene	6675	870.89	159.99	0.869867	1001.18	186.396		936.149	231.593	0.873105	-0.0589334	1072.21	147.392		ycf2_gene	6675	774.092	294.935	1.56736	493.882	177.062		1059.28	374.362	0.879585	997.562	70.2553
ycf3_gene	2056	10282.9	205.299	0.968638	10615.8	1308.9		10226.8	1601.41	0.873337	-0.0588184	11710.1	1961.72		ycf3_gene	2057	13955.5	3390.02	1.03786	13446.4	1748.2		13187.1	2417.82	0.902119	15243.7	2733.67
ycf3_exon_1	124	9933.43	1429.95	1.02932	9650.47	1116.15		12130.1	2416.02	1.02752	0.011792	11805.2	2804.51		ycf3_exon_1	124	18428.9	4991.9	0.907489	20307.6	2228.47		30387.1	4897.44	0.869869	38112.2	8149.05
ycf3_exon_2	230	13678.8	252.445	0.921934	14837.1	1886.69		15043.2	1817.29	0.886857	-0.0521463	16962.3	2718.85		ycf3_exon_2	230	12793	2950.89	0.980488	13047.6	1667.41		16434.5	1266.58	0.865083	18684.3	3274.82
ycf3_exon_3	153	6009.21	1112.42	1.05557	5692.84	901.268		58308.4	14390.9	0.806082	-0.0936208	72335.6	10588		ycf3_exon_3	153	17007.2	4116.8	1.08076	15736.3	1908.59		19373.2	4056.71	0.919359	22271.3	2898.22
ycf3_intron_1	757	7742.88	312.122	0.939013	8245.76	1225.14		8594.38	1174.41	0.921937	-0.0352986	9322.09	1563.67		ycf3_intron_1	793	15073.9	4083.91	1.15579	13042.1	2290.63		17618.3	4126.6	0.891324	19163.7	4336.19
ycf3_intron_2	792	6040.33	631.381	0.963536	6268.91	903.231		12826.8	2407.01	0.847293	-0.0719666	15138.5	2263.22		ycf3_intron_2	757	5647.79	1379.6	1.06106	5322.79	267.741		7957.25	515.147	0.90215	8820.62	921.106
ycf4_gene	555	2374.74	208.578	1.0737	2211.74	228.445		2870.07	225.717	1.02939	0.0125815	2788.12	599.974		ycf4_gene	555	1303.39	235.227	1.00035	1302.93	96.4793		1920.96	266.357	0.89054	2155.18	121.587

## Sheet: Data Set 6 AntisenseTranscripts
	GSNAP		TPM								TPM
	KOV cp genome								KRA cp genome
	Coordinates	Region	avgH	SD_H	H:F	avgF	SD_F		Coordinates	Region	avgH	SD_H	H:F	avgF	SD_F	Note
antisense tr	50 - 130	trnH-GUG	1691	555	1.22	1384	578.043		50 - 130	trnH-GUG	0			0
antisense tr	6500-6700	trnQ-UUG	470	88	0.92	503	113.465		6500-6700	trnQ-UUG	0			0
antisense tr	33550-33800	trnS-UGA	1687	433	0.73	2309.4	405.394		33550-33800	trnS-UGA	7753.74	3085.65	1.29184	6002.1	730.206	5'UTR psbZ
antisense tr	35100 - 35200	rps14	5776	2222	1.24425	4642.33	508.768		35100 - 35200	rps14	0			0		5'part of the gene
antisense tr	43400 - 43700	trnS-GGA	1550	350	1.23	1257.57	147.304		43400 - 43700	trnS-GGA	1371.25	219.859	0.96636	1418.99	326.417	3'UTR rps4
antisense tr	64700 - 65100	trnW-CCA, trnP-UGG	1493	424	0.82	1825.12	253.731		64700 - 65100	trnW-CCA, trnP-UGG	3852.42	387.889	0.912704	4220.88	677.447	3'UTR petG
	72635-72766	psbN	4131	884	0.76	5452	480		72658 - 72789	psbN	4095	176	1.18	3469	322
antisense tr	82100 -83000	rps19, rpl2	2382	417	1.25	1907.79	581.03		82100 -83000	rps19, rpl2	1692.07	262.682	0.925138	1828.99	373.903

## Sheet: Data Set 7 EditingRates
		Ggenome Position	GSNAP		ChloroSeq		Ggenome Position	GSNAP		ChloroSeq
Gene position	Effect/Notes	KRA	H ± SD	F ± SD	H ± SD	F ± SD	KOV	H ± SD	F ± SD	H ± SD	F ± SD
	rps 16 intron	5004	0.6893 ± 0.0335	0.7409 ± 0.0407	0.6678 ± 0.0566	0.7392 ± 0.0308	4996	0.3355 ± 0.0167	0.4323 ± 0.1006	0.3711±0.1209	0.2972±0.0147
	rps 16 intron	5325	0.9220 ± 0.0041	0.9421 ± 0.0063	0.9597 ± 0.0060	0.9472 ± 0.0162	5317	0.9220 ± 0.0093	0.9421 ± 0.0093	0.9051±0.0615	0.892±0.0089
atpAeU914SL	TCA (S) => TTA (L)	10003	0.9716 ± 0.0060	0.9602 ± 0.0052	0.9575 ± 0.0065	0.9514 ± 0.0078	10000	0.9524 ± 0.0043	0.9613 ± 0.0119	0.9439±0.0181	0.8849±0.0522
	intergenic, 3'UTR atpH	12532	0.9382 ± 0.0222	0.9201 ± 0.0469	0.9083 ± 0.0409	0.8825 ± 0.0624	12531	0.9025 ± 0.0106	0.9399 ± 0.0121	0.9163±0.0294	0.8884±0.0298
	intergenic, 3'UTR atpI	13336	0.5605 ± 0.0497	0.4465 ± 0.1123	0.6679 ± 0.1375	0.5239 ± 0.2101	13336	0.6528 ± 0.0439	0.8302 ± 0.0485	0.7348±0.1519	0.783±0.0496
rps2eU248SL	TCA (S) => TTA (L)	14920	0.9814 ± 0.0040	0.9819 ± 0.0042	0.9773 ± 0.0072	0.9800 ± 0.0106	14920	0.9570 ± 0.0072	0.9737 ± 0.0078	0.9512±0.0129	0.9526±0.0141
rpoC2eU2968HY	CAT (H) => TAT (Y)	16608	0.8667 ± 0.2309	0.6000 ± 0.5292	0.4444 ± 0.5092	0.4048 ± 0.3665	16586	0.8468 ± 0.0317	0.8635 ± 0.0372	0.75±0.0833	0.9167±0.1443
rpoBeU566SL	TCG (S) => TTG (L)	25178	0.5292 ± 0.2703	0.5096 ± 0.2479	0.6659 ± 0.0481	0.6788 ± 0.0854	25156	0.7996 ± 0.0078	0.8044 ± 0.0209	0.7897±0.0215	0.7733±0.0142
rpoBeU551SL	TCA (S) => TTA (L)	25193	0.5164 ± 0.2726	0.4579 ± 0.2674	0.6248 ± 0.1359	0.6216 ± 0.0707	25171	0.7428 ± 0.0463	0.7983 ± 0.0044	0.7357±0.0658	0.7813±0.0199
rpoBeU473SL	TCA (S) => TTA (L)	25271	0.8032 ± 0.0189	0.7552 ± 0.0134	0.5727 ± 0.0565	0.5244 ± 0.0416	25249	0.8305 ± 0.0110	0.8562 ± 0.0290	0.7452±0.0254	0.7522±0.0742
psbZeU50SL	TCA (S) => TTA (L)	34009	0	0	0	0	33958	0.0518 ± 0.0053	0.0656 ± 0.0241	0.0775±0.0337	0.0624±0.0115
rps14eU80SL	TCA (S) => TTA (L)	35133	0.9842 ± 0.0008	0.9701 ± 0.0040	0.9831 ± 0.0007	0.9705 ± 0.0054	35071	0.9704 ± 0.0101	0.9629 ± 0.0196	0.98±0.0126	0.9729±0.002
ndhJeU160QX	CAA(Q) => TAA(Stop)	47529	0.1453 ± 0.0657	0.1258 ± 0.0895	0.1017 ± 0.0650	0.0925 ± 0.0604	47486	0.0568 ± 0.0068	0.0843 ± 0.0340	0.069±0.0117	0.0592±0.0137
	intergenic	47740	0.3189 ± 0.0360	0.3176 ± 0.1294	0.2336 ± 0.0342	0.2486 ± 0.0658	47697	0.3726 ± 0.0410	0.5726 ± 0.1124	0.3568±0.1804	0.2782±0.0882
ndhKeU65SL	TCA (S) => TTA (L)	48408	0.7452 ± 0.0529	0.5659 ± 0.0893	0.7382 ± 0.0844	0.5223 ± 0.1544	48365	0.7364 ± 0.0377	0.7932 ± 0.0544	0.8364±0.1047	0.7019±0.1178
	intergenic	49285	0.2833 ± 0.0435	0.1857 ± 0.0294	0.0476 ± 0.0825	0.2333 ± 0.2517	49243	0.4041 ± 0.0330	0.4639 ± 0.0858	0.3582±0.102	0.3712±0.0783
accDeU1337PL	CCA (P) => CTA (L)	57221	0.9789 ± 0.0053	0.9374 ± 0.0151	0.8939 ± 0.0216	0.8313 ± 0.0224	57185	0.9690 ± 0.0080	0.9594 ± 0.0133	0.9624±0.0216	0.9534±0.0207
psaIeU85HY	CAT (H) => TAT (Y)	57642	0.8147 ± 0.0370	0.6141 ± 0.0438	0.7566 ± 0.0682	0.5680 ± 0.0633	57601	0.8078 ± 0.0794	0.8560 ± 0.0497	0.7031±0.1717	0.7417±0.0333
psbLeU2TM	ACG(T) => ATG (Start)	62667	0.9740 ± 0.0076	0.9584 ± 0.0106	0.9666 ± 0.0172	0.9600 ± 0.0149	62630	0.9828 ± 0.0023	0.9846 ± 0.0033	0.9909±0.0014	0.9918±0.002
petLeU5PL	CCT (P) => CTT (L)	64268	0.8844 ± 0.0195	0.8388 ± 0.0109	0.7441 ± 0.0278	0.7264 ± 0.0287	64236	0.8877 ± 0.0094	0.9228 ± 0.0008	0.9119±0.0146	0.9017±0.0197
	intergenic, as noc transcript	64933	0.8620 ± 0.0159	0.8077 ± 0.0208	0.8514 ± 0.0285	0.7899 ± 0.0338	64902	0.8604 ± 0.0173	0.8749 ± 0.0077	0.6227±0.0738	0.5035±0.0474
clpPeU559HY	CAT (H) => TAT (Y)	68351	0.9846 ± 0.0023	0.9747 ± 0.0030	0.9520 ± 0.0019	0.9178 ± 0.0032	68321	0.8191 ± 0.0297	0.5299 ± 0.1153	0.9845±0.0055	0.985±0.0058
petBeU12VV	Silent GTC (V) => GTT (V)	73958	0.3355 ± 0.0460	0.3088 ± 0.0414	0.3307 ± 0.0340	0.3046 ± 0.0614	73935	0.5567 ± 0.0287	0.5833 ± 0.1050	0.4666±0.029	0.4615±0.0087
petBeU418RW	CGG (R) => TGG (W)	74364	0.9813 ± 0.0026	0.9767 ± 0.0055	0.9710 ± 0.0087	0.9666 ± 0.0052	74341	0.9494 ± 0.0030	0.9109 ± 0.0375	0.7086±0.106	0.7433±0.0152
rpoAeU200SF	TCT (S) => TTT (F)	77018	0.9406 ± 0.0035	0.9136 ± 0.0048	0.9230 ± 0.0123	0.8635 ± 0.0211	76983	0.9193 ± 0.0047	0.8695 ± 0.0079	0.8063±0.0523	0.8271±0.0508
ndhBeU1481PL	CCA (P) => CTA (L)	91996	0.9017 ± 0.0030	0.8833 ± 0.0251	0.6799 ± 0.0118	0.6512 ± 0.0888	91961	0.7767 ± 0.0287	0.8367 ± 0.0694	0.8209±0.0897	0.8407±0.0662
ndhBeU836SL	TCA (S) => TTA (L)	92641	0.9119 ± 0.0131	0.9032 ± 0.0330	0.8404 ± 0.0160	0.7754 ± 0.0708	92606	0.8638 ± 0.0185	0.9031 ± 0.0424	0.4736±0.0818	0.4495±0.0451
ndhBeU830SL	TCA (S) => TTA (L)	92647	0.8763 ± 0.0125	0.8828 ± 0.0174	0.7822 ± 0.0305	0.7692 ± 0.0408	92612	0.8002 ± 0.0043	0.8791 ± 0.0539	0.4328±0.0794	0.3997±0.0586
ndhBeU746SF	TCT (S) => TTT (F)	93399	0.7923 ± 0.0213	0.6975 ± 0.0509	0.6396 ± 0.0250	0.5267 ± 0.0785	93364	0.7772 ± 0.0346	0.8220 ± 0.0428	0.7351±0.0453	0.6925±0.0395
ndhBeU737PL	CCA (P) => CTA (L)	93408	0.8869 ± 0.0371	0.8714 ± 0.0302	0.7795 ± 0.0788	0.7676 ± 0.0650	93373	0.7794 ± 0.0293	0.8392 ± 0.0248	0.565±0.0785	0.5343±0.0714
ndhBeU586HY	CAT (H) => TAT (Y)	93559	0.5775 ± 0.0683	0.6267 ± 0.0387	0.4690 ± 0.1019	0.5477 ± 0.0554	93524	0.4633 ± 0.0188	0.6567 ± 0.0613	0.484±0.1918	0.503±0.076
ndhBeU542TM	ACG (T) => ATG (M)	93603	0.4171 ± 0.1312	0.2249 ± 0.0130	0.3148 ± 0.1379	0.1665 ± 0.0302	93568	0.3899 ± 0.0726	0.5233 ± 0.1297	0.3798±0.1565	0.4079±0.1264
ndhBeU467PL	CCA (P) => CTA (L)	93678	0.7268 ± 0.0573	0.7384 ± 0.0463	0.6237 ± 0.1038	0.6542 ± 0.0335	93643	0.7433 ± 0.0694	0.8367 ± 0.0188	0.5797±0.1721	0.5678±0.0327
ndhBeU149SL	TCA (S) => TTA (L)	93996	0.5866 ± 0.1199	0.5992 ± 0.3050	0.5309 ± 0.1468	0.5431 ± 0.3184	93961	0.6404 ± 0.0240	0.7494 ± 0.0412	0.5864±0.0683	0.617±0.0867
ndhDeU1298SL	TCA (S) => TTA (L)	113839	0.9716 ± 0.0147	0.9460 ± 0.0239	0.7057 ± 0.1115	0.6225 ± 0.0705	113810	0.9614 ± 0.0033	0.9726 ± 0.0099	0.9477±0.0256	0.9478±0.0243
ndhDeU887PL	CCC (P) => CTC (L)	114250	0.8963 ± 0.0191	0.7939 ± 0.0179	0.7586 ± 0.0383	0.6558 ± 0.0224	114221	0.8616 ± 0.0274	0.8856 ± 0.0167	0.7961±0.052	0.7988±0.0295
ndhDeU383HY	CAT (H) => TAT (Y)	114754	0.8589 ± 0.0228	0.7123 ± 0.0203	0.5349 ± 0.0393	0.3900 ± 0.0240	114722	0.8659 ± 0.0038	0.8997 ± 0.0525	0.6013±0.0966	0.6493±0.1127
ndhDeU2TM	ACG(T) => ATG (Start)	115135	0.1436 ± 0.0484	0.1183 ± 0.0334	0.1127 ± 0.0424	0.0959 ± 0.0358	115103	0.1698 ± 0.0208	0.1373 ± 0.0444	0.1057±0.0347	0.1416±0.0303
ndhGeU50TI	ACA (T) => ATA (I)	116860	0.7983 ± 0.0274	0.7661 ± 0.0445	0.6034 ± 0.0069	0.6244 ± 0.0786	116828	0.8429 ± 0.0226	0.8773 ± 0.0253	0.774±0.0992	0.8289±0.0279
ndhAeU1073SF	TCC (S) => TTC (F)	117937	0.8513 ± 0.0538	0.8012 ± 0.1292	0.8528 ± 0.0594	0.8083 ± 0.1151	117905	0.7212 ± 0.0463	0.7860 ± 0.0678	0.6721±0.1922	0.6764±0.1195
ndhAeU961PS	CCT (P) => TCT (S)	118049	0.7467 ± 0.0827	0.7304 ± 0.1412	0.7407 ± 0.1326	0.7267 ± 0.1874	118017	0.7892 ± 0.0262	0.8783 ± 0.0284	0.4667±0.5033	0.6111±0.2406
ndhAeU566SL	TCA (S) => TTA (L)	118444	0.0280 ± 0.0038	0.0186 ± 0.0110	0.0664 ± 0.0369	0.0489 ± 0.0369	118412	0.1971 ± 0.0103	0.2547 ± 0.0232	0.2642±0.0427	0.3445±0.0362
ndhAeU341SL	TCA (S) => TTA (L)	119692	0.8652 ± 0.0463	0.9193 ± 0.0228	0.7771 ± 0.0875	0.8581 ± 0.0483	119660	0.6710 ± 0.0199	0.7693 ± 0.0121	0.8889±0.064	0.9014±0.0129
ndhHeU303II	Silent ATC (I) => ATT (I)	120913	0.2409 ± 0.0646	0.3532 ± 0.0476	0.2180 ± 0.0846	0.3007 ± 0.1675	120881	0.0833 ± 0.0591	0.0627 ± 0.0369	0.2936±0.1766	0.3285±0.0265
	Editing below threshold )*
psaIeU82LF	CTT (L) => TTT (F)	57639	0.0479 ± 0.0222	0.0051 ± 0.0017	0.0293 ± 0.0102	0.0030 ± 0.0021	57598	0.0631 ± 0.0228	0.0284 ± 0.0084	0.0403±0.0144	0.0187±0.0083
	intergenic	57712	0.1322 ± 0.0762	0.0429 ± 0.0282	0.0457 ± 0.0136	0.0213 ± 0.0150	57671	0.1811 ± 0.0589	0.1244 ± 0.0332	0.1055±0.0431	0.0703±0.0239
	intergenic	57717	0.1087 ± 0.0709	0.0199 ± 0.0072	0.0297 ± 0.0136	0.0125 ± 0.0036	57676	0.1606 ± 0.0607	0.0938 ± 0.0282	0.081±0.0366	0.035±0.0084
	intergenic	57740	0.0528 ± 0.0358	0.0243 ± 0.0185	0.0074 ± 0.0013	0.0081 ± 0.0052	57699	0.1010 ± 0.0362	0.0779 ± 0.0235	0.0412±0.013	0.0341±0.0084
	intergenic	57745	0.0678 ± 0.0388	0.0446 ± 0.0352	0.0170 ± 0.0054	0.0266 ± 0.0260	57704	0.1133 ± 0.0443	0.0730 ± 0.0228	0.0566±0.0175	0.0302±0.0048
	intergenic	57892	0.0221 ± 0.0248	0.0046 ± 0.0079	0.0046 ± 0.0080	0.0029 ± 0.0051	57854	0.1527 ± 0.0862	0.0631 ± 0.0120	0.0041±0.0022	0.0029±0.0031
	intergenic	57897	0.0237 ± 0.0215	0.0024 ± 0.0041	0.0104 ± 0.0133	0.0027 ± 0.0047	57859	0.1747 ± 0.0823	0.1077 ± 0.0241	0.0221±0.0092	0.0157±0.0009
C? information about editing not available
*) Editing rate did not achieve the threshold in most plants (using GSNAP or ChloroSeq),
but editing events obserevd across all 12 individuals of S. vulgaris KO and KRA
)** GCA triplet in Arabidopsis encoding alanine
)*** TCG triplet in Nicotiana, encoding serine
)**** TCA triplet in Vigna, encoding serine

## Sheet: Data Set 8 psbZ editing
Species	Plastid genome	SRA (RNAseq)	SRRs	Library	Reads mapped to psbZ	Reads with C in psbZ pos. 50	Reads with T in psbZ pos. 50			Read length
Silene noctiflora	JF715056	SRX1153129	SRR2166929	single	3692	3692	0	polyA enriched	Illumina HiSeq 2500	101 bp
Silene noctiflora	JF715056	SRX1153129	SRR2166933	single	4840	4839	1	polyA enriched	Illumina HiSeq 2500	101 bp
Silene conica	JF715054	SRX1088771	SRR2093550	paired	53	4	49	polyA enriched	Illumina HiSeq 2500	150 bp
Silene latifolia	JF715055	SRX1100233	SRR2106283	paired	5	5	0	Sa985e sequencing	Illumina HiSeq 2000	125 bp
Silene latifolia	JF715055	SRX409024	SRR1077209	paired	23	21	2	polyA enriched	Illumina HiSeq 2000	101 bp
Silene latifolia	JF715055	SRX409024	SRR1077210	paired	25	19	6	polyA enriched	Illumina HiSeq 2000	101 bp
Silene paradoxa	KF527887	SRX353049	SRR999296	paired	6	6	0	polyA enriched	Illumina HiSeq 2000	93 bp
Silene paradoxa	KF527887	SRX353049	SRR999297	paired	7	7	0	polyA enriched	Illumina HiSeq 2000	94 bp
Silene paradoxa	KF527887	SRX353049	SRR999299	paired	7	7	0	polyA enriched	Illumina HiSeq 2000	69 bp
Agrostemma githago	KF527884	SRX352988	SRR999313	paired	6	4	2	polyA enriched	Illumina HiSeq 2000	93 bp
Agrostemma githago	KF527884	SRX352988	SRR999314	paired	19	14	5	polyA enriched	Illumina HiSeq 2000	94 bp
Agrostemma githago	KF527884	SRX352988	SRR999316	paired	12	10	2	polyA enriched	Illumina HiSeq 2000	69 bp
Spinacia oleracea	AJ400848	SRX847759	SRR1766310	single	20	20	0	polyA enriched	Illumina HiSeq 2000	101 bp
Spinacia oleracea	AJ400848	DRX052505	DRR067923	paired	7	7	0	polyA enriched	Illumina HiSeq 2500	101 bp
